# Supplementary material for: An N-Cadherin 2 expressing epithelial cell subpopulation predicts response to surgery, chemotherapy and immunotherapy in bladder cancer
Source: Nat Commun. 2021 Aug 12;12:4906. doi: 10.1038/s41467-021-25103-7 (PMC8361097; doi:10.1038/s41467-021-25103-7)
Supplement: Supplementary file 3 — Supplementary Data 1 [file 41467_2021_25103_MOESM3_ESM.xlsx]

## Sheet: Supplementary_Table_2_Epithelia
Supplementary Data File 1 - Epithelial Differential Gene Expression Results
scores	names	logfoldchanges	pvals	pvals_adj	group
127.826	RBFOX1	2.40719	0	0	CDH12hi_Epithelial
121.197	CNTNAP2	2.47914	0	0	CDH12hi_Epithelial
120.796	CSMD1	1.61449	0	0	CDH12hi_Epithelial
118.43	LINGO1	1.12543	0	0	CDH12hi_Epithelial
116.487	DLG2	2.3758	0	0	CDH12hi_Epithelial
113.173	PTPRD	2.71584	0	0	CDH12hi_Epithelial
109.828	RASGEF1B	1.03497	0	0	CDH12hi_Epithelial
107.743	EYS	2.66907	0	0	CDH12hi_Epithelial
107.134	DPP10	2.97831	0	0	CDH12hi_Epithelial
105.771	PCDH15	2.99606	0	0	CDH12hi_Epithelial
105.142	CTNNA3	2.54131	0	0	CDH12hi_Epithelial
102.635	DMD	2.45737	0	0	CDH12hi_Epithelial
100.294	SLC26A3	1.06398	0	0	CDH12hi_Epithelial
100.107	MT-CO1	1.64821	0	0	CDH12hi_Epithelial
99.599	LINC00486	1.38657	0	0	CDH12hi_Epithelial
99.4806	CTNNA2	3.01257	0	0	CDH12hi_Epithelial
97.9318	MT-CO3	1.58242	0	0	CDH12hi_Epithelial
97.1429	FP700111.1	2.42643	0	0	CDH12hi_Epithelial
96.1121	MT-CO2	1.51836	0	0	CDH12hi_Epithelial
96.0113	TMEM132D	2.85438	0	0	CDH12hi_Epithelial
94.3855	CDH12	2.70381	0	0	CDH12hi_Epithelial
94.3813	GRID2	3.01235	0	0	CDH12hi_Epithelial
93.7194	CSMD3	3.16123	0	0	CDH12hi_Epithelial
93.5803	MT-ND4	1.67064	0	0	CDH12hi_Epithelial
92.5721	CCDC26	2.92685	0	0	CDH12hi_Epithelial
92.1885	CADM2	2.82934	0	0	CDH12hi_Epithelial
91.5644	NRG1	2.70737	0	0	CDH12hi_Epithelial
91.3006	MAGI2	2.15451	0	0	CDH12hi_Epithelial
91.2771	CDH18	3.00333	0	0	CDH12hi_Epithelial
91.0359	LRRC4C	2.62802	0	0	CDH12hi_Epithelial
90.8532	ROBO2	2.23308	0	0	CDH12hi_Epithelial
90.026	CNTN5	2.5907	0	0	CDH12hi_Epithelial
89.9621	AC007402.1	2.86774	0	0	CDH12hi_Epithelial
87.5941	GPC5	2.30289	0	0	CDH12hi_Epithelial
87.3308	LRP1B	1.95357	0	0	CDH12hi_Epithelial
86.1185	ZFPM2	2.17594	0	0	CDH12hi_Epithelial
85.1972	SLC27A6	1.12341	0	0	CDH12hi_Epithelial
84.083	DCC	2.8357	0	0	CDH12hi_Epithelial
83.5219	CALN1	2.05335	0	0	CDH12hi_Epithelial
83.1541	GALNTL6	2.79016	0	0	CDH12hi_Epithelial
82.1629	ANKS1B	2.10682	0	0	CDH12hi_Epithelial
81.582	KCNIP4	2.3837	0	0	CDH12hi_Epithelial
81.5407	CNTN4	2.75711	0	0	CDH12hi_Epithelial
81.2373	CDH13	1.97172	0	0	CDH12hi_Epithelial
81.0885	MT-ND1	1.46497	0	0	CDH12hi_Epithelial
78.6602	TENM2	2.38568	0	0	CDH12hi_Epithelial
78.5296	CTNND2	2.60999	0	0	CDH12hi_Epithelial
78.3846	TRPM3	2.64205	0	0	CDH12hi_Epithelial
78.3235	NRXN1	2.05092	0	0	CDH12hi_Epithelial
77.8844	C8orf37-AS1	2.60654	0	0	CDH12hi_Epithelial
77.825	MT-ATP6	1.37934	0	0	CDH12hi_Epithelial
77.1769	CNTNAP5	2.83543	0	0	CDH12hi_Epithelial
77.0796	RYR2	2.21584	0	0	CDH12hi_Epithelial
76.517	SORCS1	2.48988	0	0	CDH12hi_Epithelial
76.4052	ZNF385D	2.74634	0	0	CDH12hi_Epithelial
76.3608	AL589740.1	2.6178	0	0	CDH12hi_Epithelial
76.0263	PRKG1	1.87194	0	0	CDH12hi_Epithelial
75.845	PTPRT	2.22409	0	0	CDH12hi_Epithelial
75.6315	DLGAP1	1.63082	0	0	CDH12hi_Epithelial
75.1741	CNBD1	2.33385	0	0	CDH12hi_Epithelial
75.0582	PHACTR1	2.1857	0	0	CDH12hi_Epithelial
74.864	GPC6	1.83592	0	0	CDH12hi_Epithelial
74.7665	AL138720.1	2.66815	0	0	CDH12hi_Epithelial
74.4003	IL1RAPL1	2.36537	0	0	CDH12hi_Epithelial
74.3304	OPCML	2.68832	0	0	CDH12hi_Epithelial
74.1383	RALYL	3.01183	0	0	CDH12hi_Epithelial
73.0176	PRKN	1.28474	0	0	CDH12hi_Epithelial
72.8582	SOX5	1.82236	0	0	CDH12hi_Epithelial
72.4544	ASIC2	2.80673	0	0	CDH12hi_Epithelial
72.2386	AC034114.2	2.91425	0	0	CDH12hi_Epithelial
72.0272	AC011287.1	1.71482	0	0	CDH12hi_Epithelial
71.8484	USH2A	2.67444	0	0	CDH12hi_Epithelial
71.5335	MT-ND3	1.24108	0	0	CDH12hi_Epithelial
71.431	CACNA1A	1.77314	0	0	CDH12hi_Epithelial
71.2874	EPHA6	2.18151	0	0	CDH12hi_Epithelial
71.2049	ADAMTSL1	2.28062	0	0	CDH12hi_Epithelial
71.0741	MT-ND2	1.22027	0	0	CDH12hi_Epithelial
71.0629	ERVMER61-1	2.14936	0	0	CDH12hi_Epithelial
70.6442	INO80D	0.697468	0	0	CDH12hi_Epithelial
70.3339	AGBL1	2.48753	0	0	CDH12hi_Epithelial
69.7775	MT-CYB	1.24913	0	0	CDH12hi_Epithelial
69.7428	AC109466.1	2.6523	0	0	CDH12hi_Epithelial
69.6571	MALRD1	2.46786	0	0	CDH12hi_Epithelial
69.6085	DPP6	1.78651	0	0	CDH12hi_Epithelial
69.6058	TBC1D19	1.4008	0	0	CDH12hi_Epithelial
69.3177	NEGR1	2.25094	0	0	CDH12hi_Epithelial
69.0856	NLGN1	2.26931	0	0	CDH12hi_Epithelial
68.7905	DAB1	1.42737	0	0	CDH12hi_Epithelial
68.7791	PCDH9	2.45156	0	0	CDH12hi_Epithelial
68.6538	SUGCT	2.12359	0	0	CDH12hi_Epithelial
67.7972	HPSE2	2.62074	0	0	CDH12hi_Epithelial
67.608	LINC02240	2.69835	0	0	CDH12hi_Epithelial
67.4749	RGS7	2.30083	0	0	CDH12hi_Epithelial
67.3375	HYDIN	2.01761	0	0	CDH12hi_Epithelial
67.3046	GALNT17	2.02215	0	0	CDH12hi_Epithelial
67.0751	PKN2-AS1	2.10782	0	0	CDH12hi_Epithelial
66.2882	SNTG1	1.86858	0	0	CDH12hi_Epithelial
66.2002	AFF3	1.76475	0	0	CDH12hi_Epithelial
66.1967	LSAMP	1.30303	0	0	CDH12hi_Epithelial
66.0969	DSCAM	1.95105	0	0	CDH12hi_Epithelial
65.9827	MT-ND5	1.37163	0	0	CDH12hi_Epithelial
65.9579	CPNE4	2.16671	0	0	CDH12hi_Epithelial
65.9161	FRMD4A	1.29863	0	0	CDH12hi_Epithelial
65.5821	ADGRL2	1.89162	0	0	CDH12hi_Epithelial
65.4601	SGCZ	1.75354	0	0	CDH12hi_Epithelial
65.033	AC113414.1	1.91788	0	0	CDH12hi_Epithelial
64.5012	DGKB	2.30611	0	0	CDH12hi_Epithelial
64.2951	GRM7	1.96305	0	0	CDH12hi_Epithelial
63.7372	SYN3	1.92271	0	0	CDH12hi_Epithelial
63.636	AGBL4	1.36653	0	0	CDH12hi_Epithelial
63.4023	NTM	2.2337	0	0	CDH12hi_Epithelial
62.5623	AC090568.2	2.53486	0	0	CDH12hi_Epithelial
62.1122	LRRTM4	1.99614	0	0	CDH12hi_Epithelial
61.6218	BCOR	1.00211	0	0	CDH12hi_Epithelial
61.6215	MIR4300HG	2.11485	0	0	CDH12hi_Epithelial
61.1263	LINC01090	2.58849	0	0	CDH12hi_Epithelial
60.9625	MACROD2	0.910313	0	0	CDH12hi_Epithelial
60.7611	LINC00276	2.424	0	0	CDH12hi_Epithelial
60.6774	MDGA2	2.29662	0	0	CDH12hi_Epithelial
60.6666	AL022068.1	1.67451	0	0	CDH12hi_Epithelial
60.3349	ALK	2.47866	0	0	CDH12hi_Epithelial
60.2644	AC058822.1	1.61076	0	0	CDH12hi_Epithelial
60.16	LINC01317	2.37725	0	0	CDH12hi_Epithelial
59.9571	GRM8	2.66637	0	0	CDH12hi_Epithelial
59.956	FSTL5	2.55062	0	0	CDH12hi_Epithelial
59.3189	CASC15	1.23904	0	0	CDH12hi_Epithelial
59.318	AL445250.1	2.74301	0	0	CDH12hi_Epithelial
59.2033	LINC00535	2.63535	0	0	CDH12hi_Epithelial
59.0794	THSD7B	2.18688	0	0	CDH12hi_Epithelial
58.9099	ERC2	1.64729	0	0	CDH12hi_Epithelial
58.7443	NRXN3	0.863514	0	0	CDH12hi_Epithelial
58.6752	NRG3	1.49068	0	0	CDH12hi_Epithelial
58.3523	SGCD	2.12347	0	0	CDH12hi_Epithelial
58.0666	LUZP2	1.79331	0	0	CDH12hi_Epithelial
57.9596	AC016766.1	2.59127	0	0	CDH12hi_Epithelial
57.9097	AQP4-AS1	2.80341	0	0	CDH12hi_Epithelial
57.8825	NKAIN3	2.09388	0	0	CDH12hi_Epithelial
57.6669	AC068633.1	2.66352	0	0	CDH12hi_Epithelial
57.5831	CACNB2	2.04635	0	0	CDH12hi_Epithelial
57.5703	FMN2	2.12815	0	0	CDH12hi_Epithelial
57.454	COL19A1	0.745419	0	0	CDH12hi_Epithelial
57.412	AL391117.1	2.12692	0	0	CDH12hi_Epithelial
57.2334	DLGAP2	2.6644	0	0	CDH12hi_Epithelial
57.1897	NCAM2	2.527	0	0	CDH12hi_Epithelial
57.1855	IL12A-AS1	2.6572	0	0	CDH12hi_Epithelial
57.1444	AL035401.1	1.52485	0	0	CDH12hi_Epithelial
56.9977	ERBB4	1.58484	0	0	CDH12hi_Epithelial
56.906	HDAC9	1.58443	0	0	CDH12hi_Epithelial
56.8626	KCNQ5	2.10433	0	0	CDH12hi_Epithelial
56.7368	MYO16	2.29289	0	0	CDH12hi_Epithelial
56.3733	PDZD2	1.30629	0	0	CDH12hi_Epithelial
56.3591	RNF219-AS1	2.38773	0	0	CDH12hi_Epithelial
56.3143	SEMA3A	2.1593	0	0	CDH12hi_Epithelial
56.2956	C8orf34	2.4478	0	0	CDH12hi_Epithelial
56.017	AL603840.1	2.73342	0	0	CDH12hi_Epithelial
55.7454	NAV3	1.57891	0	0	CDH12hi_Epithelial
55.7028	LINC02237	3.04964	0	0	CDH12hi_Epithelial
55.5688	ZNF804B	2.67327	0	0	CDH12hi_Epithelial
55.4757	DNAH9	2.48362	0	0	CDH12hi_Epithelial
55.2577	NPAS3	1.67932	0	0	CDH12hi_Epithelial
55.235	ESRRG	1.88791	0	0	CDH12hi_Epithelial
54.546	LINC01830	2.83274	0	0	CDH12hi_Epithelial
54.3631	LINC00534	2.27314	0	0	CDH12hi_Epithelial
54.016	ADGRL3	1.56311	0	0	CDH12hi_Epithelial
53.8862	AC026316.5	2.21041	0	0	CDH12hi_Epithelial
53.8039	HECW1	2.47684	0	0	CDH12hi_Epithelial
53.7798	RYR1	2.61175	0	0	CDH12hi_Epithelial
53.7788	NUP210L	2.36761	0	0	CDH12hi_Epithelial
53.6413	MIR99AHG	1.72552	0	0	CDH12hi_Epithelial
53.6388	RIPOR2	2.12594	0	0	CDH12hi_Epithelial
53.4136	ATP8A2	1.7532	0	0	CDH12hi_Epithelial
53.2074	MYO3B	2.01057	0	0	CDH12hi_Epithelial
53.1538	MGAT4C	2.17267	0	0	CDH12hi_Epithelial
53.086	KCNAB1	2.40297	0	0	CDH12hi_Epithelial
52.8468	RELN	1.92618	0	0	CDH12hi_Epithelial
52.831	GREB1L	1.90904	0	0	CDH12hi_Epithelial
52.476	DNAH3	2.30616	0	0	CDH12hi_Epithelial
52.4485	SLC30A10	1.12216	0	0	CDH12hi_Epithelial
52.2525	NCKAP5	1.46162	0	0	CDH12hi_Epithelial
52.1919	CACNA1C	1.84425	0	0	CDH12hi_Epithelial
52.1123	PLD5	2.06543	0	0	CDH12hi_Epithelial
51.9422	ROBO1	1.03391	0	0	CDH12hi_Epithelial
51.927	ARHGAP15	1.80981	0	0	CDH12hi_Epithelial
51.8642	RYR3	2.17139	0	0	CDH12hi_Epithelial
51.6725	PCSK5	2.13281	0	0	CDH12hi_Epithelial
51.4553	HCN1	2.63857	0	0	CDH12hi_Epithelial
51.4235	UNC5D	2.35023	0	0	CDH12hi_Epithelial
51.3874	AC009975.1	2.58788	0	0	CDH12hi_Epithelial
51.2122	NELL1	1.62443	0	0	CDH12hi_Epithelial
51.1719	MIB1	0.510858	0	0	CDH12hi_Epithelial
51.0533	FAM19A1	2.67176	0	0	CDH12hi_Epithelial
51.012	ASTN2	1.29434	0	0	CDH12hi_Epithelial
50.7209	GRM5	2.84481	0	0	CDH12hi_Epithelial
50.5797	COL14A1	2.58859	0	0	CDH12hi_Epithelial
50.4896	AC008691.1	2.19846	0	0	CDH12hi_Epithelial
50.3579	KHDRBS2	2.65962	0	0	CDH12hi_Epithelial
50.1938	CREB5	2.0453	0	0	CDH12hi_Epithelial
50.1168	LINC00536	2.70919	0	0	CDH12hi_Epithelial
49.8269	ADCY2	2.17847	0	0	CDH12hi_Epithelial
49.8163	XKR4	1.64327	0	0	CDH12hi_Epithelial
49.7319	AC105402.3	1.06693	0	0	CDH12hi_Epithelial
49.716	AC092100.1	2.63617	0	0	CDH12hi_Epithelial
49.6465	UNC79	2.10301	0	0	CDH12hi_Epithelial
49.2975	FAM155A	1.39504	0	0	CDH12hi_Epithelial
49.246	ATRNL1	1.75935	0	0	CDH12hi_Epithelial
49.189	GRIN2B	2.74285	0	0	CDH12hi_Epithelial
49.1847	AUTS2	0.75043	0	0	CDH12hi_Epithelial
49.07	CA10	2.75865	0	0	CDH12hi_Epithelial
48.8612	LHFPL3	1.66815	0	0	CDH12hi_Epithelial
48.7915	LRRC7	2.27399	0	0	CDH12hi_Epithelial
48.7241	TMEM132C	2.39693	0	0	CDH12hi_Epithelial
48.6261	CFAP299	2.26258	0	0	CDH12hi_Epithelial
48.459	ADGRB3	1.68498	0	0	CDH12hi_Epithelial
48.3979	AF279873.3	2.3126	0	0	CDH12hi_Epithelial
48.3789	CADPS	1.878	0	0	CDH12hi_Epithelial
48.2904	MYT1L	2.65294	0	0	CDH12hi_Epithelial
48.2075	CNIH3	1.48222	0	0	CDH12hi_Epithelial
48.1999	NOS1	2.55753	0	0	CDH12hi_Epithelial
47.9998	ATP6V0D2	3.12993	0	0	CDH12hi_Epithelial
47.922	AC068599.1	1.64781	0	0	CDH12hi_Epithelial
47.8957	GSG1L	2.63621	0	0	CDH12hi_Epithelial
47.8451	PIEZO2	1.94598	0	0	CDH12hi_Epithelial
47.7472	CUX2	1.91241	0	0	CDH12hi_Epithelial
47.7344	MIR3681HG	1.44525	0	0	CDH12hi_Epithelial
47.5542	DCDC1	2.16581	0	0	CDH12hi_Epithelial
47.5428	LINC01435	2.72388	0	0	CDH12hi_Epithelial
47.1874	DHFR	1.05527	0	0	CDH12hi_Epithelial
47.0902	ANK2	1.88554	0	0	CDH12hi_Epithelial
47.0896	PLXNA4	2.68661	0	0	CDH12hi_Epithelial
47.0701	PTPRG	1.08169	0	0	CDH12hi_Epithelial
47.0555	RIMS1	2.61962	0	0	CDH12hi_Epithelial
46.9872	AC010343.3	2.43139	0	0	CDH12hi_Epithelial
46.9468	CELF2	1.42405	0	0	CDH12hi_Epithelial
46.8418	RAPGEF4	1.16314	0	0	CDH12hi_Epithelial
46.7799	CEP112	1.52628	0	0	CDH12hi_Epithelial
46.7694	PTPRN2	1.53216	0	0	CDH12hi_Epithelial
46.7457	SEL1L2	2.68775	0	0	CDH12hi_Epithelial
46.728	DOK6	2.25363	0	0	CDH12hi_Epithelial
46.6218	FGF14	2.0969	0	0	CDH12hi_Epithelial
46.5807	ADAMTSL3	2.31785	0	0	CDH12hi_Epithelial
46.4386	PDE1A	2.33382	0	0	CDH12hi_Epithelial
46.3538	AC008415.1	2.47357	0	0	CDH12hi_Epithelial
46.3103	SORCS3	2.53125	0	0	CDH12hi_Epithelial
46.2506	EMCN	2.36156	0	0	CDH12hi_Epithelial
46.0176	SLC14A2	2.54081	0	0	CDH12hi_Epithelial
45.9418	SPTBN4	2.34418	0	0	CDH12hi_Epithelial
45.8988	PLCL1	1.39903	0	0	CDH12hi_Epithelial
45.8712	AC092422.1	2.57959	0	0	CDH12hi_Epithelial
45.8262	MYRIP	2.00396	0	0	CDH12hi_Epithelial
45.5862	NALCN	2.40111	0	0	CDH12hi_Epithelial
45.5607	CUBN	2.47965	0	0	CDH12hi_Epithelial
45.4282	MTUS2	1.50605	0	0	CDH12hi_Epithelial
45.4195	STXBP5L	1.63728	0	0	CDH12hi_Epithelial
45.2418	PPFIA2	2.39626	0	0	CDH12hi_Epithelial
45.1104	AC018742.1	2.75245	0	0	CDH12hi_Epithelial
45.09	CSMD2	1.58665	0	0	CDH12hi_Epithelial
45.067	CPA6	1.74043	0	0	CDH12hi_Epithelial
45.0317	FAT3	2.15953	0	0	CDH12hi_Epithelial
44.9887	AC008050.1	2.49773	0	0	CDH12hi_Epithelial
44.9776	COL25A1	2.4496	0	0	CDH12hi_Epithelial
44.9732	COL24A1	2.16242	0	0	CDH12hi_Epithelial
44.8784	PARD3B	1.01726	0	0	CDH12hi_Epithelial
44.8754	NDUFAF6	1.09143	0	0	CDH12hi_Epithelial
44.862	LINC02267	2.4582	0	0	CDH12hi_Epithelial
44.6716	KIF6	2.49692	0	0	CDH12hi_Epithelial
44.5927	KLHL1	2.6744	0	0	CDH12hi_Epithelial
44.579	PTCHD1-AS	1.44535	0	0	CDH12hi_Epithelial
44.4658	AC092650.1	2.51032	0	0	CDH12hi_Epithelial
44.421	ELMO1	1.45744	0	0	CDH12hi_Epithelial
44.1774	EPHB1	1.78835	0	0	CDH12hi_Epithelial
44.0815	SOX6	1.56134	0	0	CDH12hi_Epithelial
44.0703	AL158198.1	2.66605	0	0	CDH12hi_Epithelial
44.0503	AC068631.1	2.54092	0	0	CDH12hi_Epithelial
43.9695	LAMA2	1.61715	0	0	CDH12hi_Epithelial
43.9023	SLC4A10	2.56863	0	0	CDH12hi_Epithelial
43.6801	LINC00624	1.82745	0	0	CDH12hi_Epithelial
43.6189	GRID1	2.00461	0	0	CDH12hi_Epithelial
43.5994	TARID	2.4861	0	0	CDH12hi_Epithelial
43.5607	PRKCB	1.83917	0	0	CDH12hi_Epithelial
43.3808	AL445584.2	2.53158	0	0	CDH12hi_Epithelial
43.3791	AL357507.1	2.09398	0	0	CDH12hi_Epithelial
43.333	LINGO2	1.45521	0	0	CDH12hi_Epithelial
43.2842	LINC02511	2.79649	0	0	CDH12hi_Epithelial
43.1608	DOCK3	1.05712	0	0	CDH12hi_Epithelial
43.09	TENM3	1.1845	0	0	CDH12hi_Epithelial
42.9457	AC022639.1	1.61394	0	0	CDH12hi_Epithelial
42.8849	LINC00907	2.31096	0	0	CDH12hi_Epithelial
42.8051	LINC02055	1.9758	0	0	CDH12hi_Epithelial
42.798	CDH4	1.68518	0	0	CDH12hi_Epithelial
42.7288	CCDC178	2.1949	0	0	CDH12hi_Epithelial
42.6982	MEF2C-AS1	2.36423	0	0	CDH12hi_Epithelial
42.6178	ZNF385B	2.33964	0	0	CDH12hi_Epithelial
42.5584	EGFLAM	2.5581	0	0	CDH12hi_Epithelial
42.4296	ST6GALNAC3	1.75714	0	0	CDH12hi_Epithelial
42.2946	DGKI	2.04452	0	0	CDH12hi_Epithelial
42.2611	AC008892.1	2.54051	0	0	CDH12hi_Epithelial
42.1764	SDK2	1.70587	0	0	CDH12hi_Epithelial
42.1214	SPATA16	2.69156	0	0	CDH12hi_Epithelial
42.0605	CACNA2D3	1.0639	0	0	CDH12hi_Epithelial
42.0412	CLVS1	2.00644	0	0	CDH12hi_Epithelial
42.0207	TNR	2.71805	0	0	CDH12hi_Epithelial
41.9074	U91319.1	2.27458	0	0	CDH12hi_Epithelial
41.8174	LINC01358	2.37683	0	0	CDH12hi_Epithelial
41.7794	LINC01524	1.97474	0	0	CDH12hi_Epithelial
41.718	AC012409.2	2.44389	0	0	CDH12hi_Epithelial
41.6394	UNC13C	1.87544	0	0	CDH12hi_Epithelial
41.5201	GRIK2	1.50945	0	0	CDH12hi_Epithelial
41.5054	LINC01122	1.64434	0	0	CDH12hi_Epithelial
41.4465	HS6ST3	1.10202	0	0	CDH12hi_Epithelial
41.4171	PIK3C2G	2.4696	0	0	CDH12hi_Epithelial
41.4031	GABRB1	2.55164	0	0	CDH12hi_Epithelial
41.3041	AC103409.1	1.96081	0	0	CDH12hi_Epithelial
41.1586	VEPH1	2.48893	0	0	CDH12hi_Epithelial
41.1521	PDE4B	1.43168	0	0	CDH12hi_Epithelial
41.1481	UNC5C	2.00212	0	0	CDH12hi_Epithelial
41.1077	GNG7	1.68315	0	0	CDH12hi_Epithelial
41.0283	RPH3A	2.44301	0	0	CDH12hi_Epithelial
41.0234	DNAH8	2.6326	0	0	CDH12hi_Epithelial
40.9953	AP003181.1	2.77033	0	0	CDH12hi_Epithelial
40.897	SF3A3	1.53595	0	0	CDH12hi_Epithelial
40.8344	PRUNE2	1.79369	0	0	CDH12hi_Epithelial
40.7181	AK5	2.37645	0	0	CDH12hi_Epithelial
40.658	AC104461.1	2.44033	0	0	CDH12hi_Epithelial
40.6125	LINC02008	2.29073	0	0	CDH12hi_Epithelial
40.549	BRINP3	2.59827	0	0	CDH12hi_Epithelial
40.5125	FAM135B	2.46144	0	0	CDH12hi_Epithelial
40.5017	AL512380.2	2.05922	0	0	CDH12hi_Epithelial
40.4339	ZNF536	1.92918	0	0	CDH12hi_Epithelial
40.3899	KCNH5	2.57562	0	0	CDH12hi_Epithelial
40.3309	AC012593.1	2.62913	0	0	CDH12hi_Epithelial
40.3219	AC090833.1	2.72379	0	0	CDH12hi_Epithelial
40.2905	Z96074.1	2.36225	0	0	CDH12hi_Epithelial
40.2375	OTX2-AS1	2.24302	0	0	CDH12hi_Epithelial
40.1837	C15orf53	1.86104	0	0	CDH12hi_Epithelial
40.1669	PTPRO	2.05989	0	0	CDH12hi_Epithelial
40.1009	KCNH7	1.72689	0	0	CDH12hi_Epithelial
40.0638	MCTP1	1.29672	0	0	CDH12hi_Epithelial
40.0591	LINC01322	1.60009	0	0	CDH12hi_Epithelial
39.9933	GRIA4	2.82333	0	0	CDH12hi_Epithelial
39.8681	HMCN1	1.83067	0	0	CDH12hi_Epithelial
39.8181	AKAP6	1.80201	0	0	CDH12hi_Epithelial
39.8165	LINC01505	1.10753	0	0	CDH12hi_Epithelial
39.813	PPM1E	1.41646	0	0	CDH12hi_Epithelial
39.6713	GPM6A	2.3165	0	0	CDH12hi_Epithelial
39.668	RXFP1	2.53793	0	0	CDH12hi_Epithelial
39.5531	GRIK1	1.69817	0	0	CDH12hi_Epithelial
39.4701	DPH6	0.525069	0	0	CDH12hi_Epithelial
39.4244	AC114689.3	2.55186	0	0	CDH12hi_Epithelial
39.3585	RIT2	2.7717	0	0	CDH12hi_Epithelial
39.3355	ITGA8	2.48422	0	0	CDH12hi_Epithelial
39.2938	GABRB3	1.83968	0	0	CDH12hi_Epithelial
39.2307	ADARB2	0.892661	0	0	CDH12hi_Epithelial
39.197	SAMMSON	2.05855	0	0	CDH12hi_Epithelial
39.1944	AC015522.1	3.13539	0	0	CDH12hi_Epithelial
39.1055	LINC01934	2.26991	0	0	CDH12hi_Epithelial
38.9576	LINC00578	2.04248	0	0	CDH12hi_Epithelial
38.837	MYO18B	2.36081	0	0	CDH12hi_Epithelial
38.8129	EDIL3	2.34031	0	0	CDH12hi_Epithelial
38.7394	DEPTOR	1.77054	0	0	CDH12hi_Epithelial
38.7308	LINC01609	1.9	0	0	CDH12hi_Epithelial
38.675	PAK5	1.989	0	0	CDH12hi_Epithelial
38.5849	SHISA9	1.76899	0	0	CDH12hi_Epithelial
38.5715	LINC01483	2.47421	0	0	CDH12hi_Epithelial
38.5298	DLC1	1.02455	0	0	CDH12hi_Epithelial
38.5162	PXDNL	1.82538	0	0	CDH12hi_Epithelial
38.4677	AC084816.1	1.86372	0	0	CDH12hi_Epithelial
38.4533	PDZRN4	2.36247	0	0	CDH12hi_Epithelial
38.4387	LINC00871	1.97819	0	0	CDH12hi_Epithelial
38.4198	BNC2	1.27774	0	0	CDH12hi_Epithelial
38.3164	MMP16	2.29043	0	0	CDH12hi_Epithelial
38.2638	AF241726.2	1.83632	0	0	CDH12hi_Epithelial
38.2344	AC120193.1	1.48711	0	0	CDH12hi_Epithelial
38.2125	EPHA3	2.12616	0	0	CDH12hi_Epithelial
38.164	TMEM132B	2.22054	0	0	CDH12hi_Epithelial
37.9736	DNAH12	2.20561	0	0	CDH12hi_Epithelial
37.928	GNAL	1.74045	0	0	CDH12hi_Epithelial
37.8837	KCNB1	2.50246	0	0	CDH12hi_Epithelial
37.8677	DCLK1	1.87034	0	0	CDH12hi_Epithelial
37.7632	ZPLD1	2.49843	0	0	CDH12hi_Epithelial
37.7293	SLC35F3	1.00825	0	0	CDH12hi_Epithelial
37.7166	AC138627.1	2.14725	0	0	CDH12hi_Epithelial
37.7163	CACNA1E	2.45559	0	0	CDH12hi_Epithelial
37.5804	CFAP54	2.06402	0	4.68e-308	CDH12hi_Epithelial
37.5798	DNAH11	2.05343	0	4.79e-308	CDH12hi_Epithelial
37.5566	NALCN-AS1	2.46401	0	1.14e-307	CDH12hi_Epithelial
37.3	SNAP25-AS1	2.17764	1.64e-304	1.69e-303	CDH12hi_Epithelial
37.2973	AC096719.1	2.43283	1.82e-304	1.87e-303	CDH12hi_Epithelial
37.2003	DNAH6	2.03078	6.74e-303	6.91e-302	CDH12hi_Epithelial
37.1822	KIRREL3	1.84271	1.32e-302	1.35e-301	CDH12hi_Epithelial
37.1384	AC006148.1	2.78416	6.75e-302	6.89e-301	CDH12hi_Epithelial
37.0844	ROR1	1.79702	5.02e-301	5.12e-300	CDH12hi_Epithelial
36.9471	ROR2	1.30057	8.11e-299	8.22e-298	CDH12hi_Epithelial
36.9138	AC010127.1	2.21186	2.77e-298	2.81e-297	CDH12hi_Epithelial
36.8858	AL691420.1	1.72025	7.8e-298	7.9e-297	CDH12hi_Epithelial
36.8634	ST18	1.7478	1.78e-297	1.8e-296	CDH12hi_Epithelial
36.8213	LINC02343	2.32829	8.43e-297	8.49e-296	CDH12hi_Epithelial
36.7901	SYNPR	2.28892	2.65e-296	2.67e-295	CDH12hi_Epithelial
36.6404	CLSTN2	1.20741	6.51e-294	6.51e-293	CDH12hi_Epithelial
36.6245	DENND2A	1.52182	1.17e-293	1.17e-292	CDH12hi_Epithelial
36.5754	AC046195.1	2.10555	7.04e-293	7.02e-292	CDH12hi_Epithelial
36.5393	PAPPA2	1.66376	2.64e-292	2.63e-291	CDH12hi_Epithelial
36.4668	AC105411.1	2.02483	3.73e-291	3.7e-290	CDH12hi_Epithelial
36.3152	XIRP2	2.38972	9.32e-289	9.2e-288	CDH12hi_Epithelial
36.2838	AP000311.1	1.38846	2.91e-288	2.87e-287	CDH12hi_Epithelial
36.2683	NKAIN2	0.825292	5.11e-288	5.03e-287	CDH12hi_Epithelial
36.2364	SHISA6	1.86752	1.63e-287	1.6e-286	CDH12hi_Epithelial
36.2165	CNGB3	2.33561	3.35e-287	3.29e-286	CDH12hi_Epithelial
36.2077	AC099673.1	2.85362	4.61e-287	4.52e-286	CDH12hi_Epithelial
36.199	FOXP2	1.24753	6.3e-287	6.18e-286	CDH12hi_Epithelial
36.1854	CACNA2D1	1.0016	1.03e-286	1.01e-285	CDH12hi_Epithelial
36.1843	ANKRD55	2.75684	1.08e-286	1.05e-285	CDH12hi_Epithelial
36.1679	KCNJ6	1.857	1.95e-286	1.91e-285	CDH12hi_Epithelial
35.9461	LINC01470	1.70256	5.83e-283	5.67e-282	CDH12hi_Epithelial
35.924	NWD1	2.32759	1.29e-282	1.25e-281	CDH12hi_Epithelial
35.7475	RGS22	2.78092	7.23e-280	6.98e-279	CDH12hi_Epithelial
35.6756	ANKFN1	1.1118	9.45e-279	9.1e-278	CDH12hi_Epithelial
35.6731	CFAP61	2.03005	1.03e-278	9.93e-278	CDH12hi_Epithelial
35.6607	ABCB1	2.15791	1.61e-278	1.55e-277	CDH12hi_Epithelial
35.6428	HIP1	1.00178	3.05e-278	2.93e-277	CDH12hi_Epithelial
35.6341	CACNA1B	2.16661	4.15e-278	3.98e-277	CDH12hi_Epithelial
35.5591	2021-03-01	1.05099	6.01e-277	5.75e-276	CDH12hi_Epithelial
35.5514	COL26A1	2.12845	7.9e-277	7.55e-276	CDH12hi_Epithelial
35.5512	DGKG	1.74747	7.96e-277	7.61e-276	CDH12hi_Epithelial
35.3115	CATSPERD	2.50738	3.92e-273	3.71e-272	CDH12hi_Epithelial
35.2821	RP1	2.20515	1.11e-272	1.05e-271	CDH12hi_Epithelial
35.2811	LINC01344	2.51471	1.15e-272	1.08e-271	CDH12hi_Epithelial
35.2216	AC103876.1	1.76683	9.35e-272	8.82e-271	CDH12hi_Epithelial
35.2019	AC073050.1	2.59526	1.87e-271	1.76e-270	CDH12hi_Epithelial
35.1891	ENOX1	1.31875	2.93e-271	2.76e-270	CDH12hi_Epithelial
35.1859	AC079385.1	2.32282	3.29e-271	3.1e-270	CDH12hi_Epithelial
35.1522	AC091078.1	2.22913	1.08e-270	1.01e-269	CDH12hi_Epithelial
35.1375	TRDN	2.22822	1.81e-270	1.7e-269	CDH12hi_Epithelial
35.1242	ANO3	2.39695	2.88e-270	2.7e-269	CDH12hi_Epithelial
35.0568	ANO2	1.92955	3.08e-269	2.88e-268	CDH12hi_Epithelial
34.9215	ANO4	1.91987	3.5e-267	3.26e-266	CDH12hi_Epithelial
34.9133	AC087564.1	2.26642	4.67e-267	4.35e-266	CDH12hi_Epithelial
34.8244	FAM178B	2.3824	1.04e-265	9.63e-265	CDH12hi_Epithelial
34.8095	AL031599.1	2.64253	1.75e-265	1.62e-264	CDH12hi_Epithelial
34.7379	AC068051.1	1.68366	2.11e-264	1.95e-263	CDH12hi_Epithelial
34.702	KALRN	0.896167	7.36e-264	6.78e-263	CDH12hi_Epithelial
34.6135	GRIN2A	1.54525	1.58e-262	1.45e-261	CDH12hi_Epithelial
34.5494	OPRM1	2.3602	1.46e-261	1.34e-260	CDH12hi_Epithelial
34.5333	EYA1	1.38887	2.54e-261	2.33e-260	CDH12hi_Epithelial
34.4717	PCSK2	2.37934	2.13e-260	1.95e-259	CDH12hi_Epithelial
34.4261	RNF212B	2.25957	1.03e-259	9.35e-259	CDH12hi_Epithelial
34.4177	NMNAT2	1.77147	1.37e-259	1.25e-258	CDH12hi_Epithelial
34.3719	CCDC3	1.99987	6.62e-259	6.02e-258	CDH12hi_Epithelial
34.2348	COL21A1	2.082	7.33e-257	6.63e-256	CDH12hi_Epithelial
34.2253	DNAH7	2.16569	1.02e-256	9.18e-256	CDH12hi_Epithelial
34.2238	SLC7A13	3.0353	1.07e-256	9.66e-256	CDH12hi_Epithelial
34.1874	CYP46A1	2.34084	3.72e-256	3.35e-255	CDH12hi_Epithelial
34.1874	RUNDC3B	2.38502	3.72e-256	3.35e-255	CDH12hi_Epithelial
34.1695	LINC00603	1.83281	6.85e-256	6.17e-255	CDH12hi_Epithelial
34.169	PEBP4	1.82249	6.97e-256	6.27e-255	CDH12hi_Epithelial
34.1543	FMN1	1.45233	1.15e-255	1.04e-254	CDH12hi_Epithelial
34.1025	CHODL	1.4993	6.77e-255	6.07e-254	CDH12hi_Epithelial
34.076	AC007100.1	2.07778	1.67e-254	1.5e-253	CDH12hi_Epithelial
34.0701	DKK2	2.62641	2.05e-254	1.83e-253	CDH12hi_Epithelial
34.0198	SLC24A2	2.3036	1.14e-253	1.02e-252	CDH12hi_Epithelial
34.011	DACH1	1.06125	1.53e-253	1.37e-252	CDH12hi_Epithelial
33.9837	LINC00882	1.94641	3.88e-253	3.46e-252	CDH12hi_Epithelial
33.9685	SLC24A3	1.36961	6.51e-253	5.81e-252	CDH12hi_Epithelial
33.957	AK7	2.46911	9.62e-253	8.58e-252	CDH12hi_Epithelial
33.8851	SLC9A9	1.04863	1.1e-251	9.8e-251	CDH12hi_Epithelial
33.8809	TRPC6	2.05267	1.27e-251	1.13e-250	CDH12hi_Epithelial
33.8668	WDR64	2.59619	2.05e-251	1.82e-250	CDH12hi_Epithelial
33.8424	ZMAT4	2.09218	4.7e-251	4.16e-250	CDH12hi_Epithelial
33.7304	ZFHX4-AS1	2.73005	2.07e-249	1.83e-248	CDH12hi_Epithelial
33.7249	ADAMTS6	1.80414	2.5e-249	2.21e-248	CDH12hi_Epithelial
33.718	FAM19A2	1.47792	3.15e-249	2.78e-248	CDH12hi_Epithelial
33.6157	AL355838.1	2.51339	9.88e-248	8.7e-247	CDH12hi_Epithelial
33.6028	DOK5	2.49405	1.53e-247	1.34e-246	CDH12hi_Epithelial
33.5795	AC092378.1	1.76087	3.34e-247	2.94e-246	CDH12hi_Epithelial
33.545	CNTN6	2.45663	1.07e-246	9.36e-246	CDH12hi_Epithelial
33.4601	RIMS2	0.648058	1.83e-245	1.61e-244	CDH12hi_Epithelial
33.4309	LDB2	1.59107	4.88e-245	4.28e-244	CDH12hi_Epithelial
33.3587	GRM1	2.75645	5.45e-244	4.76e-243	CDH12hi_Epithelial
33.3424	KCNMA1	0.760242	9.4e-244	8.21e-243	CDH12hi_Epithelial
33.32	SPOCK3	1.49151	1.98e-243	1.73e-242	CDH12hi_Epithelial
33.2826	OTOA	2.55531	6.88e-243	6e-242	CDH12hi_Epithelial
33.2627	ULK4	0.694489	1.34e-242	1.17e-241	CDH12hi_Epithelial
33.2501	SLIT2	1.74843	2.03e-242	1.77e-241	CDH12hi_Epithelial
33.1495	MIR548A1HG	2.63934	5.76e-241	4.99e-240	CDH12hi_Epithelial
33.1112	STK32B	2.17966	2.05e-240	1.77e-239	CDH12hi_Epithelial
33.0688	IL1RAPL2	0.962192	8.36e-240	7.21e-239	CDH12hi_Epithelial
33.0485	ANGPT1	2.54034	1.64e-239	1.41e-238	CDH12hi_Epithelial
32.995	LINC01192	2.46047	9.59e-239	8.26e-238	CDH12hi_Epithelial
32.9377	PRICKLE1	2.07952	6.35e-238	5.45e-237	CDH12hi_Epithelial
32.8728	GALNT13	1.25213	5.39e-237	4.62e-236	CDH12hi_Epithelial
32.8527	ABCB5	2.63978	1.04e-236	8.92e-236	CDH12hi_Epithelial
32.7409	IFNG-AS1	2.3251	4.09e-235	3.49e-234	CDH12hi_Epithelial
32.7405	LINC01663	2.70277	4.14e-235	3.53e-234	CDH12hi_Epithelial
32.7353	AC093459.1	2.68339	4.91e-235	4.19e-234	CDH12hi_Epithelial
32.7193	AC117473.1	2.61969	8.29e-235	7.06e-234	CDH12hi_Epithelial
32.6886	ADAMTS9-AS2	2.09234	2.27e-234	1.93e-233	CDH12hi_Epithelial
32.6788	AC002429.2	1.9242	3.12e-234	2.65e-233	CDH12hi_Epithelial
32.6737	CACNG2	2.58884	3.69e-234	3.13e-233	CDH12hi_Epithelial
32.5431	AC125613.1	2.33494	2.62e-232	2.22e-231	CDH12hi_Epithelial
32.5129	CPQ	1.18138	7e-232	5.9e-231	CDH12hi_Epithelial
32.5106	PCDH11X	1.69249	7.55e-232	6.37e-231	CDH12hi_Epithelial
32.4137	EPHA5	2.34967	1.76e-230	1.48e-229	CDH12hi_Epithelial
32.3756	AF121898.1	2.47369	6.06e-230	5.09e-229	CDH12hi_Epithelial
32.3615	PDE1C	1.74182	9.55e-230	8.01e-229	CDH12hi_Epithelial
32.313	SV2C	2.42373	4.59e-229	3.84e-228	CDH12hi_Epithelial
32.3092	AC096577.1	2.55796	5.19e-229	4.34e-228	CDH12hi_Epithelial
32.3008	NPSR1	2.42262	6.82e-229	5.71e-228	CDH12hi_Epithelial
32.2787	CNTNAP3B	1.58443	1.39e-228	1.17e-227	CDH12hi_Epithelial
32.2281	PID1	2.11082	7.13e-228	5.95e-227	CDH12hi_Epithelial
32.22	FBXL7	0.949867	9.27e-228	7.74e-227	CDH12hi_Epithelial
32.1964	LINC00393	1.61698	1.98e-227	1.65e-226	CDH12hi_Epithelial
32.1396	LINC01692	2.68698	1.24e-226	1.03e-225	CDH12hi_Epithelial
32.1118	RARB	1.84336	3.02e-226	2.51e-225	CDH12hi_Epithelial
32.0856	GAS7	1.69621	7.01e-226	5.81e-225	CDH12hi_Epithelial
32.0815	ZSWIM5	1.02184	7.99e-226	6.62e-225	CDH12hi_Epithelial
32.0508	CHST9	2.22271	2.14e-225	1.77e-224	CDH12hi_Epithelial
32.0454	AC008591.1	2.20846	2.54e-225	2.11e-224	CDH12hi_Epithelial
32.0306	DOCK2	1.85528	4.09e-225	3.38e-224	CDH12hi_Epithelial
31.9257	APBB1IP	2.03694	1.17e-223	9.69e-223	CDH12hi_Epithelial
31.9104	AC078845.1	2.0485	1.91e-223	1.58e-222	CDH12hi_Epithelial
31.8943	LINC02147	2.458	3.2e-223	2.64e-222	CDH12hi_Epithelial
31.8743	FER1L6	2.137	6.06e-223	4.99e-222	CDH12hi_Epithelial
31.8704	AC002070.1	1.66008	6.87e-223	5.66e-222	CDH12hi_Epithelial
31.8374	CLMP	1.67697	1.97e-222	1.62e-221	CDH12hi_Epithelial
31.7685	NBEA	0.835951	1.76e-221	1.45e-220	CDH12hi_Epithelial
31.7677	2021-12-01	2.16335	1.81e-221	1.48e-220	CDH12hi_Epithelial
31.7466	TSPAN8	2.24569	3.54e-221	2.91e-220	CDH12hi_Epithelial
31.6973	DPF3	2.29829	1.69e-220	1.39e-219	CDH12hi_Epithelial
31.6922	SCN1A	2.71444	1.99e-220	1.63e-219	CDH12hi_Epithelial
31.691	SLC35F4	1.83916	2.07e-220	1.69e-219	CDH12hi_Epithelial
31.6831	PDE4DIP	0.799274	2.65e-220	2.17e-219	CDH12hi_Epithelial
31.6704	ATP2B2	2.18195	3.97e-220	3.24e-219	CDH12hi_Epithelial
31.6241	AC092957.1	1.20785	1.72e-219	1.4e-218	CDH12hi_Epithelial
31.5697	VAT1L	1.77857	9.61e-219	7.8e-218	CDH12hi_Epithelial
31.5412	DIO2-AS1	2.56853	2.37e-218	1.92e-217	CDH12hi_Epithelial
31.5148	MYH11	1.61178	5.44e-218	4.41e-217	CDH12hi_Epithelial
31.3082	CRB1	2.41986	3.61e-215	2.9e-214	CDH12hi_Epithelial
31.2848	DNM3	1.00146	7.5e-215	6.02e-214	CDH12hi_Epithelial
31.2367	TBXAS1	1.82464	3.38e-214	2.71e-213	CDH12hi_Epithelial
31.1784	ADAMTS18	2.46068	2.09e-213	1.67e-212	CDH12hi_Epithelial
31.0962	LINC02107	2.74631	2.71e-212	2.17e-211	CDH12hi_Epithelial
31.0685	LINC01060	2.15205	6.41e-212	5.11e-211	CDH12hi_Epithelial
31.0587	MYOM1	1.73064	8.69e-212	6.92e-211	CDH12hi_Epithelial
31.0458	AC099753.1	2.69924	1.3e-211	1.04e-210	CDH12hi_Epithelial
31.0371	LINC01630	2.67695	1.7e-211	1.36e-210	CDH12hi_Epithelial
30.994	FRMPD4	1.71045	6.5e-211	5.15e-210	CDH12hi_Epithelial
30.9637	AC004784.1	2.68906	1.66e-210	1.32e-209	CDH12hi_Epithelial
30.8938	CNTN1	1.19996	1.45e-209	1.14e-208	CDH12hi_Epithelial
30.8619	AC020637.1	2.55151	3.88e-209	3.06e-208	CDH12hi_Epithelial
30.8089	NTN1	1.46293	1.99e-208	1.57e-207	CDH12hi_Epithelial
30.7667	MLIP	2.50857	7.31e-208	5.74e-207	CDH12hi_Epithelial
30.7142	TMEM74	2.93923	3.68e-207	2.89e-206	CDH12hi_Epithelial
30.7013	AC104574.2	2.12504	5.48e-207	4.29e-206	CDH12hi_Epithelial
30.6833	AL138733.1	1.90524	9.52e-207	7.46e-206	CDH12hi_Epithelial
30.6759	GUCY1A2	2.00651	1.19e-206	9.35e-206	CDH12hi_Epithelial
30.661	AC093655.1	2.44349	1.89e-206	1.48e-205	CDH12hi_Epithelial
30.6414	AC113137.1	2.77285	3.44e-206	2.69e-205	CDH12hi_Epithelial
30.6209	FYB1	1.32247	6.44e-206	5.03e-205	CDH12hi_Epithelial
30.6146	NECAB1	2.80524	7.82e-206	6.11e-205	CDH12hi_Epithelial
30.5813	DCDC2	2.0825	2.17e-205	1.69e-204	CDH12hi_Epithelial
30.5284	TANGO6	0.931727	1.09e-204	8.51e-204	CDH12hi_Epithelial
30.5271	BASP1	0.920262	1.14e-204	8.86e-204	CDH12hi_Epithelial
30.4689	AC090403.1	2.60248	6.74e-204	5.23e-203	CDH12hi_Epithelial
30.4509	KCNIP1	2.13967	1.16e-203	9.03e-203	CDH12hi_Epithelial
30.3886	ATP6V0A4	2.51244	7.77e-203	6.01e-202	CDH12hi_Epithelial
30.3796	TSHR	2.41558	1.02e-202	7.9e-202	CDH12hi_Epithelial
30.3675	THSD7A	1.49132	1.48e-202	1.14e-201	CDH12hi_Epithelial
30.3611	DRAIC	2.0576	1.8e-202	1.39e-201	CDH12hi_Epithelial
30.3554	DNER	2.01797	2.13e-202	1.65e-201	CDH12hi_Epithelial
30.3495	MEGF11	1.29177	2.55e-202	1.97e-201	CDH12hi_Epithelial
30.3493	AL035078.4	2.57923	2.57e-202	1.98e-201	CDH12hi_Epithelial
30.3074	AC011247.1	2.24812	9.16e-202	7.07e-201	CDH12hi_Epithelial
30.2971	LMNTD1	2.26877	1.25e-201	9.64e-201	CDH12hi_Epithelial
30.2794	AL356108.1	2.46417	2.14e-201	1.65e-200	CDH12hi_Epithelial
30.2418	ACSS3	1.59178	6.69e-201	5.14e-200	CDH12hi_Epithelial
30.2137	PKD1L3	1.92626	1.56e-200	1.2e-199	CDH12hi_Epithelial
30.195	SNRPN	2.27929	2.76e-200	2.11e-199	CDH12hi_Epithelial
30.1773	AC021351.1	2.68138	4.71e-200	3.61e-199	CDH12hi_Epithelial
30.1382	ZAN	2.44956	1.53e-199	1.17e-198	CDH12hi_Epithelial
30.1251	C2orf88	1.80823	2.27e-199	1.74e-198	CDH12hi_Epithelial
30.1074	TPTE	2.50402	3.88e-199	2.96e-198	CDH12hi_Epithelial
30.0875	AOAH	1.7832	7.07e-199	5.39e-198	CDH12hi_Epithelial
30.0579	ZNF804A	2.38376	1.72e-198	1.31e-197	CDH12hi_Epithelial
29.9913	DSCAML1	1.81525	1.28e-197	9.69e-197	CDH12hi_Epithelial
29.9839	COBL	1.70155	1.59e-197	1.21e-196	CDH12hi_Epithelial
29.9337	FLT3	2.1951	7.17e-197	5.43e-196	CDH12hi_Epithelial
29.9112	TDG	1.01253	1.41e-196	1.06e-195	CDH12hi_Epithelial
29.8792	ARHGAP24	1.09473	3.66e-196	2.76e-195	CDH12hi_Epithelial
29.8731	AADACL2-AS1	2.10013	4.4e-196	3.32e-195	CDH12hi_Epithelial
29.8133	AC074327.1	2.36355	2.63e-195	1.98e-194	CDH12hi_Epithelial
29.7795	GRAMD1B	1.61593	7.21e-195	5.42e-194	CDH12hi_Epithelial
29.7563	PPP1R42	2.31221	1.44e-194	1.08e-193	CDH12hi_Epithelial
29.7344	NTNG1	2.00536	2.76e-194	2.07e-193	CDH12hi_Epithelial
29.6599	GABBR2	1.13709	2.53e-193	1.89e-192	CDH12hi_Epithelial
29.6582	AJ009632.2	2.55877	2.66e-193	1.99e-192	CDH12hi_Epithelial
29.6346	FBN2	1.44781	5.35e-193	4e-192	CDH12hi_Epithelial
29.6087	CLNK	1.92542	1.15e-192	8.63e-192	CDH12hi_Epithelial
29.5816	SVOP	2.58276	2.58e-192	1.92e-191	CDH12hi_Epithelial
29.5002	RBFOX3	1.45349	2.86e-191	2.13e-190	CDH12hi_Epithelial
29.4654	AC138123.1	1.70401	7.99e-191	5.93e-190	CDH12hi_Epithelial
29.4503	VWA3B	2.69701	1.25e-190	9.26e-190	CDH12hi_Epithelial
29.4399	BACH2	1.25293	1.7e-190	1.26e-189	CDH12hi_Epithelial
29.3787	UPP2	1.73095	1.03e-189	7.6e-189	CDH12hi_Epithelial
29.3787	DNAH2	2.03964	1.03e-189	7.6e-189	CDH12hi_Epithelial
29.3378	RERGL	2.43258	3.42e-189	2.53e-188	CDH12hi_Epithelial
29.3347	PGM5	2.04375	3.75e-189	2.77e-188	CDH12hi_Epithelial
29.2739	AC025159.1	1.39808	2.23e-188	1.64e-187	CDH12hi_Epithelial
29.1915	ADCY8	1.80648	2.48e-187	1.83e-186	CDH12hi_Epithelial
29.1581	WDR63	2.00452	6.6e-187	4.85e-186	CDH12hi_Epithelial
29.1379	XACT	2.17095	1.19e-186	8.73e-186	CDH12hi_Epithelial
29.1096	AGMO	1.55267	2.72e-186	1.99e-185	CDH12hi_Epithelial
29.0992	CPED1	1.78004	3.67e-186	2.69e-185	CDH12hi_Epithelial
29.0865	HECW2	1.29979	5.33e-186	3.9e-185	CDH12hi_Epithelial
28.9965	ANK1	1.73679	7.28e-185	5.32e-184	CDH12hi_Epithelial
28.9947	C6	2.63539	7.67e-185	5.6e-184	CDH12hi_Epithelial
28.9746	BMPR1B	1.86885	1.37e-184	1e-183	CDH12hi_Epithelial
28.9744	HDAC2-AS2	1.27615	1.38e-184	1.01e-183	CDH12hi_Epithelial
28.9125	NTRK3	2.28437	8.32e-184	6.06e-183	CDH12hi_Epithelial
28.9096	SAMD3	1.85542	9.04e-184	6.58e-183	CDH12hi_Epithelial
28.8913	LINC01965	2.83138	1.54e-183	1.12e-182	CDH12hi_Epithelial
28.8525	LINC01411	2.25822	4.71e-183	3.42e-182	CDH12hi_Epithelial
28.8423	TRPM1	2.61009	6.33e-183	4.6e-182	CDH12hi_Epithelial
28.8394	AC068413.1	2.62401	6.87e-183	4.99e-182	CDH12hi_Epithelial
28.7994	SLC30A8	2.56255	2.18e-182	1.58e-181	CDH12hi_Epithelial
28.7634	CHRM3	0.922543	6.17e-182	4.47e-181	CDH12hi_Epithelial
28.7218	SLC2A14	2.3639	2.04e-181	1.48e-180	CDH12hi_Epithelial
28.6991	AC092131.1	2.75112	3.91e-181	2.83e-180	CDH12hi_Epithelial
28.6935	CAP2	1.40128	4.6e-181	3.32e-180	CDH12hi_Epithelial
28.6695	FAM227B	1.53846	9.16e-181	6.61e-180	CDH12hi_Epithelial
28.6591	AKR1D1	2.68399	1.23e-180	8.89e-180	CDH12hi_Epithelial
28.6138	LINC01170	2.02796	4.53e-180	3.26e-179	CDH12hi_Epithelial
28.5562	ESRRB	2.20344	2.35e-179	1.69e-178	CDH12hi_Epithelial
28.5528	PECAM1	1.76245	2.59e-179	1.86e-178	CDH12hi_Epithelial
28.5509	SYNE1	0.83442	2.74e-179	1.96e-178	CDH12hi_Epithelial
28.5204	LINC00971	2.72058	6.54e-179	4.69e-178	CDH12hi_Epithelial
28.5187	CFAP70	1.94144	6.87e-179	4.92e-178	CDH12hi_Epithelial
28.4757	AC007344.1	2.6119	2.34e-178	1.67e-177	CDH12hi_Epithelial
28.4668	GABRG3	0.721787	3.02e-178	2.16e-177	CDH12hi_Epithelial
28.4478	AC022387.1	1.54516	5.19e-178	3.71e-177	CDH12hi_Epithelial
28.4019	EBF1	1.60694	1.92e-177	1.37e-176	CDH12hi_Epithelial
28.3869	AC019330.1	2.24452	2.93e-177	2.09e-176	CDH12hi_Epithelial
28.3837	AC020687.1	2.48349	3.21e-177	2.29e-176	CDH12hi_Epithelial
28.3374	CFAP77	1.98624	1.2e-176	8.53e-176	CDH12hi_Epithelial
28.3203	RTN1	2.25034	1.95e-176	1.38e-175	CDH12hi_Epithelial
28.3139	LINC02296	2.65411	2.33e-176	1.66e-175	CDH12hi_Epithelial
28.2923	CACNG3	2.70038	4.29e-176	3.05e-175	CDH12hi_Epithelial
28.2823	DIRC3	1.51495	5.71e-176	4.05e-175	CDH12hi_Epithelial
28.2764	FLT1	1.47071	6.75e-176	4.79e-175	CDH12hi_Epithelial
28.2632	AL355306.2	2.67328	9.81e-176	6.96e-175	CDH12hi_Epithelial
28.2609	SVOPL	2.47258	1.05e-175	7.42e-175	CDH12hi_Epithelial
28.2498	GRIA1	2.22336	1.43e-175	1.02e-174	CDH12hi_Epithelial
28.1968	TMIGD3	2.30622	6.4e-175	4.52e-174	CDH12hi_Epithelial
28.1566	NOL4	1.34077	1.99e-174	1.4e-173	CDH12hi_Epithelial
28.1566	SLC5A11	2.34578	1.99e-174	1.41e-173	CDH12hi_Epithelial
28.1559	AC093772.1	2.55383	2.03e-174	1.43e-173	CDH12hi_Epithelial
28.148	AC036214.1	2.61662	2.54e-174	1.79e-173	CDH12hi_Epithelial
28.1334	LINC00862	1.89707	3.83e-174	2.69e-173	CDH12hi_Epithelial
28.1147	LINC01378	2.7073	6.48e-174	4.56e-173	CDH12hi_Epithelial
28.1011	HCRTR2	2.70641	9.5e-174	6.69e-173	CDH12hi_Epithelial
28.0179	LINC01482	2.40386	9.82e-173	6.89e-172	CDH12hi_Epithelial
28.0083	PCDH11Y	1.98116	1.29e-172	9.03e-172	CDH12hi_Epithelial
27.9894	HS3ST4	0.769212	2.19e-172	1.53e-171	CDH12hi_Epithelial
27.9823	PDE3A	1.78321	2.67e-172	1.87e-171	CDH12hi_Epithelial
27.9113	PIP5K1B	1.38908	1.94e-171	1.36e-170	CDH12hi_Epithelial
27.907	LINC00504	1.79248	2.2e-171	1.54e-170	CDH12hi_Epithelial
27.8982	AC015574.1	2.80476	2.81e-171	1.96e-170	CDH12hi_Epithelial
27.8972	LAMA1	1.83443	2.88e-171	2.01e-170	CDH12hi_Epithelial
27.8875	AC007563.2	2.24499	3.78e-171	2.64e-170	CDH12hi_Epithelial
27.8626	CAV2	1.7591	7.57e-171	5.28e-170	CDH12hi_Epithelial
27.851	CROCC	0.722005	1.05e-170	7.3e-170	CDH12hi_Epithelial
27.8501	LINC01643	2.31056	1.07e-170	7.48e-170	CDH12hi_Epithelial
27.8314	GPC3	1.46974	1.81e-170	1.26e-169	CDH12hi_Epithelial
27.814	AC009975.2	2.62519	2.94e-170	2.05e-169	CDH12hi_Epithelial
27.8045	PCA3	1.99103	3.82e-170	2.66e-169	CDH12hi_Epithelial
27.6884	IQGAP2	1.45088	9.64e-169	6.68e-168	CDH12hi_Epithelial
27.667	AL162718.1	2.35479	1.74e-168	1.21e-167	CDH12hi_Epithelial
27.6516	ASTN1	2.18723	2.67e-168	1.84e-167	CDH12hi_Epithelial
27.6471	LINC00879	2.84973	3.02e-168	2.09e-167	CDH12hi_Epithelial
27.5877	AC098829.1	1.22839	1.56e-167	1.08e-166	CDH12hi_Epithelial
27.5842	CDH9	2.53726	1.72e-167	1.19e-166	CDH12hi_Epithelial
27.5616	AC010997.3	2.10528	3.21e-167	2.21e-166	CDH12hi_Epithelial
27.5363	STXBP5-AS1	1.61692	6.45e-167	4.44e-166	CDH12hi_Epithelial
27.4933	AC092691.1	2.10055	2.11e-166	1.45e-165	CDH12hi_Epithelial
27.4885	RFX4	2.18303	2.41e-166	1.66e-165	CDH12hi_Epithelial
27.4828	DNAH17	1.74165	2.82e-166	1.94e-165	CDH12hi_Epithelial
27.4815	FRMD5	0.863924	2.92e-166	2.01e-165	CDH12hi_Epithelial
27.4674	MRPS22	1.78612	4.31e-166	2.96e-165	CDH12hi_Epithelial
27.4282	SNTG2	1.46297	1.26e-165	8.66e-165	CDH12hi_Epithelial
27.4263	AL139383.1	1.19805	1.33e-165	9.12e-165	CDH12hi_Epithelial
27.4229	AC024901.1	1.95158	1.46e-165	1e-164	CDH12hi_Epithelial
27.4	PLCXD3	1.57481	2.75e-165	1.88e-164	CDH12hi_Epithelial
27.3896	AC060765.1	2.43078	3.64e-165	2.49e-164	CDH12hi_Epithelial
27.3875	AC018680.1	2.64827	3.86e-165	2.64e-164	CDH12hi_Epithelial
27.3672	ANKRD30A	2.49621	6.74e-165	4.61e-164	CDH12hi_Epithelial
27.3484	BASP1-AS1	2.02905	1.13e-164	7.7e-164	CDH12hi_Epithelial
27.2998	MROH8	2.20064	4.27e-164	2.91e-163	CDH12hi_Epithelial
27.2789	CLDN10	2.57128	7.54e-164	5.14e-163	CDH12hi_Epithelial
27.2317	LINC01592	2.3143	2.73e-163	1.86e-162	CDH12hi_Epithelial
27.2113	RCAN2	1.88116	4.77e-163	3.24e-162	CDH12hi_Epithelial
27.1972	AC016687.3	1.80404	7.01e-163	4.76e-162	CDH12hi_Epithelial
27.1289	AXDND1	1.75908	4.5e-162	3.05e-161	CDH12hi_Epithelial
27.104	LINC00607	2.28766	8.83e-162	5.97e-161	CDH12hi_Epithelial
27.0845	RAB37	2.39394	1.5e-161	1.01e-160	CDH12hi_Epithelial
27.0699	AC098864.1	1.71399	2.23e-161	1.5e-160	CDH12hi_Epithelial
27.0651	CDH10	2.44776	2.54e-161	1.71e-160	CDH12hi_Epithelial
27.0118	LINC01588	1.4846	1.07e-160	7.22e-160	CDH12hi_Epithelial
26.9591	AL356479.1	2.33703	4.46e-160	2.99e-159	CDH12hi_Epithelial
26.9567	SLC25A21	1.37838	4.76e-160	3.19e-159	CDH12hi_Epithelial
26.9492	ALDH1A1	2.31459	5.82e-160	3.91e-159	CDH12hi_Epithelial
26.9364	KCNN3	1.94521	8.23e-160	5.51e-159	CDH12hi_Epithelial
26.9184	KCNU1	2.62282	1.34e-159	8.95e-159	CDH12hi_Epithelial
26.9168	FILIP1	2.12721	1.4e-159	9.35e-159	CDH12hi_Epithelial
26.8632	TMEFF2	2.54365	5.91e-159	3.94e-158	CDH12hi_Epithelial
26.851	AC100801.1	2.75872	8.21e-159	5.47e-158	CDH12hi_Epithelial
26.8298	AC092078.2	2.81804	1.45e-158	9.66e-158	CDH12hi_Epithelial
26.8169	TMC2	2.49532	2.05e-158	1.36e-157	CDH12hi_Epithelial
26.75	AC007991.3	2.37485	1.23e-157	8.2e-157	CDH12hi_Epithelial
26.7439	MYO1H	2.3359	1.45e-157	9.65e-157	CDH12hi_Epithelial
26.7426	MEI4	2.37206	1.51e-157	1e-156	CDH12hi_Epithelial
26.7298	ANKRD7	2.22362	2.12e-157	1.41e-156	CDH12hi_Epithelial
26.6873	LINC02223	1.82255	6.6e-157	4.37e-156	CDH12hi_Epithelial
26.6766	MYPN	2.55512	8.8e-157	5.83e-156	CDH12hi_Epithelial
26.6004	RSPO2	2.66925	6.72e-156	4.44e-155	CDH12hi_Epithelial
26.58	RASGRF2	1.82692	1.16e-155	7.63e-155	CDH12hi_Epithelial
26.5799	PCLO	0.899556	1.16e-155	7.65e-155	CDH12hi_Epithelial
26.5728	ST8SIA1	1.27368	1.4e-155	9.23e-155	CDH12hi_Epithelial
26.5622	AC021006.2	2.58209	1.86e-155	1.22e-154	CDH12hi_Epithelial
26.5339	PREX2	1.73312	3.94e-155	2.59e-154	CDH12hi_Epithelial
26.5056	CFTR	2.3534	8.34e-155	5.49e-154	CDH12hi_Epithelial
26.478	RBM20	2.00196	1.74e-154	1.14e-153	CDH12hi_Epithelial
26.4732	AC090124.1	2.55961	1.97e-154	1.3e-153	CDH12hi_Epithelial
26.4649	ADAMTS12	1.50761	2.46e-154	1.61e-153	CDH12hi_Epithelial
26.4022	SGCG	2.53526	1.29e-153	8.46e-153	CDH12hi_Epithelial
26.3883	AC104248.1	2.67914	1.87e-153	1.22e-152	CDH12hi_Epithelial
26.3228	AC100849.1	2.422	1.05e-152	6.86e-152	CDH12hi_Epithelial
26.3065	DYSF	2.05671	1.62e-152	1.05e-151	CDH12hi_Epithelial
26.2937	CCDC192	1.90056	2.26e-152	1.48e-151	CDH12hi_Epithelial
26.2835	LINC01837	2.77973	2.96e-152	1.93e-151	CDH12hi_Epithelial
26.2787	NSG2	2.49088	3.36e-152	2.19e-151	CDH12hi_Epithelial
26.2416	CDK14	0.671682	8.92e-152	5.81e-151	CDH12hi_Epithelial
26.2354	PDSS2	0.452598	1.05e-151	6.83e-151	CDH12hi_Epithelial
26.1886	SPHKAP	2.64818	3.59e-151	2.33e-150	CDH12hi_Epithelial
26.1846	SLC22A10	2.15984	3.98e-151	2.59e-150	CDH12hi_Epithelial
26.1784	AL353626.1	2.64841	4.69e-151	3.05e-150	CDH12hi_Epithelial
26.1675	CNTNAP4	1.93387	6.23e-151	4.05e-150	CDH12hi_Epithelial
26.1666	CSGALNACT1	1.47386	6.38e-151	4.14e-150	CDH12hi_Epithelial
26.1419	SPON1	1.82865	1.22e-150	7.89e-150	CDH12hi_Epithelial
26.1393	LINC01828	2.40517	1.3e-150	8.45e-150	CDH12hi_Epithelial
26.1075	AL353784.1	2.79272	3e-150	1.94e-149	CDH12hi_Epithelial
26.095	KIAA2012	2.29217	4.15e-150	2.69e-149	CDH12hi_Epithelial
26.0927	PRKCQ	1.83724	4.42e-150	2.86e-149	CDH12hi_Epithelial
26.048	PEX5L	0.773172	1.42e-149	9.16e-149	CDH12hi_Epithelial
26.0274	AC099520.1	1.07629	2.43e-149	1.57e-148	CDH12hi_Epithelial
26.0084	AC024909.1	2.37535	3.98e-149	2.57e-148	CDH12hi_Epithelial
26.0009	AC025887.2	1.87137	4.84e-149	3.12e-148	CDH12hi_Epithelial
25.9897	ZPBP	2.6372	6.48e-149	4.17e-148	CDH12hi_Epithelial
25.9751	SNTB1	1.06986	9.46e-149	6.09e-148	CDH12hi_Epithelial
25.9577	PKHD1L1	2.86043	1.49e-148	9.58e-148	CDH12hi_Epithelial
25.9306	TEX41	0.960921	3.01e-148	1.94e-147	CDH12hi_Epithelial
25.9001	CDH20	2.17092	6.65e-148	4.27e-147	CDH12hi_Epithelial
25.8707	LINC01098	2.4551	1.42e-147	9.13e-147	CDH12hi_Epithelial
25.8452	LY86-AS1	2.5603	2.76e-147	1.77e-146	CDH12hi_Epithelial
25.8378	AC090809.1	2.16274	3.34e-147	2.14e-146	CDH12hi_Epithelial
25.7983	SPEF2	1.70751	9.27e-147	5.92e-146	CDH12hi_Epithelial
25.7522	IQCM	1.43598	3.04e-146	1.94e-145	CDH12hi_Epithelial
25.7307	C1orf141	2.45332	5.3e-146	3.37e-145	CDH12hi_Epithelial
25.7042	AC023194.3	3.08104	1.05e-145	6.67e-145	CDH12hi_Epithelial
25.6972	IGLV10-54	2.53899	1.26e-145	8e-145	CDH12hi_Epithelial
25.6779	ZRANB3	0.809577	2.06e-145	1.31e-144	CDH12hi_Epithelial
25.6403	LINC02388	2.439	5.43e-145	3.45e-144	CDH12hi_Epithelial
25.635	AC109492.1	2.48903	6.22e-145	3.95e-144	CDH12hi_Epithelial
25.6345	LINC01091	1.56498	6.3e-145	4e-144	CDH12hi_Epithelial
25.6112	EFR3B	1.96025	1.15e-144	7.27e-144	CDH12hi_Epithelial
25.5836	AC015878.1	2.26056	2.32e-144	1.47e-143	CDH12hi_Epithelial
25.5666	NCAM1	1.18104	3.59e-144	2.28e-143	CDH12hi_Epithelial
25.5375	TMPRSS15	2.27983	7.56e-144	4.79e-143	CDH12hi_Epithelial
25.5254	BRINP1	2.27201	1.03e-143	6.52e-143	CDH12hi_Epithelial
25.5053	AC073320.1	2.14898	1.72e-143	1.09e-142	CDH12hi_Epithelial
25.4949	COLEC12	1.73707	2.25e-143	1.42e-142	CDH12hi_Epithelial
25.446	AC012355.1	2.62682	7.82e-143	4.94e-142	CDH12hi_Epithelial
25.4385	LINC01924	1.83892	9.47e-143	5.98e-142	CDH12hi_Epithelial
25.4267	ITGAL	1.8321	1.28e-142	8.07e-142	CDH12hi_Epithelial
25.4134	SPRY4-AS1	0.85968	1.79e-142	1.13e-141	CDH12hi_Epithelial
25.4037	ARMH4	1.21834	2.3e-142	1.45e-141	CDH12hi_Epithelial
25.3944	NR3C2	1.32777	2.91e-142	1.83e-141	CDH12hi_Epithelial
25.3673	MYLK	1.59705	5.79e-142	3.63e-141	CDH12hi_Epithelial
25.3557	TDRD9	2.58334	7.77e-142	4.87e-141	CDH12hi_Epithelial
25.3533	LRRTM3	2.46158	8.27e-142	5.18e-141	CDH12hi_Epithelial
25.3508	CLIC5	2.11633	8.81e-142	5.52e-141	CDH12hi_Epithelial
25.3464	TEX14	1.60912	9.83e-142	6.16e-141	CDH12hi_Epithelial
25.335	NEB	1.60381	1.32e-141	8.25e-141	CDH12hi_Epithelial
25.3212	ABI3BP	2.18029	1.87e-141	1.17e-140	CDH12hi_Epithelial
25.2639	MTRNR2L12	0.583859	7.96e-141	4.97e-140	CDH12hi_Epithelial
25.2218	LINC02306	2.3492	2.31e-140	1.44e-139	CDH12hi_Epithelial
25.2197	LINC01508	2.34175	2.44e-140	1.52e-139	CDH12hi_Epithelial
25.2121	AC108866.1	1.8171	2.95e-140	1.84e-139	CDH12hi_Epithelial
25.1986	SORBS2	0.930734	4.15e-140	2.59e-139	CDH12hi_Epithelial
25.156	GLT1D1	2.06546	1.22e-139	7.57e-139	CDH12hi_Epithelial
25.1542	MIR646HG	1.08256	1.27e-139	7.91e-139	CDH12hi_Epithelial
25.1406	LINC01476	2.12664	1.79e-139	1.11e-138	CDH12hi_Epithelial
25.0975	SVEP1	1.89669	5.3e-139	3.29e-138	CDH12hi_Epithelial
25.0855	CCDC73	1.53074	7.17e-139	4.45e-138	CDH12hi_Epithelial
25.0446	AC137810.1	2.366	2e-138	1.24e-137	CDH12hi_Epithelial
25.0375	AC019197.1	1.1041	2.39e-138	1.48e-137	CDH12hi_Epithelial
25.0304	FAM171A1	1.39486	2.86e-138	1.77e-137	CDH12hi_Epithelial
25.0084	ESR1	0.840662	4.95e-138	3.06e-137	CDH12hi_Epithelial
24.9933	NR2F2-AS1	1.49077	7.23e-138	4.47e-137	CDH12hi_Epithelial
24.9671	LINC01478	2.6345	1.39e-137	8.61e-137	CDH12hi_Epithelial
24.9652	AC007513.1	2.43583	1.46e-137	9.02e-137	CDH12hi_Epithelial
24.952	MMD2	2.54912	2.03e-137	1.25e-136	CDH12hi_Epithelial
24.9444	RNF220	0.974907	2.46e-137	1.52e-136	CDH12hi_Epithelial
24.9145	FRMD4B	0.709383	5.18e-137	3.19e-136	CDH12hi_Epithelial
24.9068	SPAG16	0.429272	6.28e-137	3.87e-136	CDH12hi_Epithelial
24.8523	LINC01111	3.07881	2.44e-136	1.5e-135	CDH12hi_Epithelial
24.8381	SPANXA2-OT1	2.38461	3.48e-136	2.14e-135	CDH12hi_Epithelial
24.7392	MAPT	1.56692	4.06e-135	2.48e-134	CDH12hi_Epithelial
24.7141	EML1	1.85358	7.55e-135	4.61e-134	CDH12hi_Epithelial
24.6961	MCF2L2	1.04092	1.18e-134	7.19e-134	CDH12hi_Epithelial
24.6936	CPXM2	1.9131	1.25e-134	7.64e-134	CDH12hi_Epithelial
24.6719	CPVL	1.78574	2.14e-134	1.31e-133	CDH12hi_Epithelial
24.6556	AK8	2.00893	3.21e-134	1.95e-133	CDH12hi_Epithelial
24.6538	ADAMTS19	1.97797	3.35e-134	2.04e-133	CDH12hi_Epithelial
24.639	AL390957.1	0.480348	4.83e-134	2.94e-133	CDH12hi_Epithelial
24.6058	AC007091.1	2.44249	1.09e-133	6.65e-133	CDH12hi_Epithelial
24.5841	EBF2	2.64669	1.87e-133	1.13e-132	CDH12hi_Epithelial
24.5657	AC004949.1	2.39038	2.94e-133	1.78e-132	CDH12hi_Epithelial
24.5492	AC109927.1	1.37072	4.41e-133	2.67e-132	CDH12hi_Epithelial
24.5125	AC111006.1	2.41457	1.09e-132	6.58e-132	CDH12hi_Epithelial
24.5097	AL356476.1	2.74474	1.16e-132	7.04e-132	CDH12hi_Epithelial
24.5055	PLPPR1	1.61309	1.29e-132	7.81e-132	CDH12hi_Epithelial
24.4987	ADGB	2.77265	1.53e-132	9.23e-132	CDH12hi_Epithelial
24.4772	AL592287.1	2.52394	2.58e-132	1.56e-131	CDH12hi_Epithelial
24.464	PTGFR	2.40859	3.57e-132	2.16e-131	CDH12hi_Epithelial
24.4407	CPAMD8	1.49467	6.32e-132	3.82e-131	CDH12hi_Epithelial
24.4376	DNAH10	2.10971	6.82e-132	4.11e-131	CDH12hi_Epithelial
24.4273	GABRA2	2.45586	8.77e-132	5.29e-131	CDH12hi_Epithelial
24.3862	LINC01162	1.98056	2.4e-131	1.44e-130	CDH12hi_Epithelial
24.3654	MAP2	1.2763	3.98e-131	2.4e-130	CDH12hi_Epithelial
24.3577	ITGA9	1.459	4.8e-131	2.89e-130	CDH12hi_Epithelial
24.3472	AL355076.2	1.91884	6.21e-131	3.74e-130	CDH12hi_Epithelial
24.3336	TDRD12	2.32766	8.65e-131	5.2e-130	CDH12hi_Epithelial
24.3252	AC022784.6	2.56453	1.06e-130	6.38e-130	CDH12hi_Epithelial
24.3195	GCSAML	2.41462	1.22e-130	7.32e-130	CDH12hi_Epithelial
24.309	AC007319.1	0.73485	1.58e-130	9.46e-130	CDH12hi_Epithelial
24.2959	LRP2	2.47091	2.17e-130	1.3e-129	CDH12hi_Epithelial
24.2946	TG	2.02421	2.23e-130	1.34e-129	CDH12hi_Epithelial
24.2895	NDST4	2.2325	2.53e-130	1.52e-129	CDH12hi_Epithelial
24.2625	SLC35F1	1.20999	4.89e-130	2.93e-129	CDH12hi_Epithelial
24.2442	KCNT2	1.13007	7.62e-130	4.56e-129	CDH12hi_Epithelial
24.2357	TMEM232	1.54832	9.35e-130	5.6e-129	CDH12hi_Epithelial
24.2307	PPP1R3A	2.73766	1.06e-129	6.32e-129	CDH12hi_Epithelial
24.2095	SULF1	1.4865	1.77e-129	1.06e-128	CDH12hi_Epithelial
24.1886	AC113386.1	2.65713	2.93e-129	1.75e-128	CDH12hi_Epithelial
24.1882	PTGER3	2.68775	2.96e-129	1.77e-128	CDH12hi_Epithelial
24.1742	ZNF98	2.35705	4.16e-129	2.49e-128	CDH12hi_Epithelial
24.1674	TMEM64	1.58581	4.9e-129	2.92e-128	CDH12hi_Epithelial
24.1646	GCNT2	1.28196	5.24e-129	3.13e-128	CDH12hi_Epithelial
24.1547	RUNX1T1	1.90027	6.66e-129	3.97e-128	CDH12hi_Epithelial
24.1302	PPP5D1	1.57741	1.21e-128	7.18e-128	CDH12hi_Epithelial
24.1265	SKAP1	0.742806	1.32e-128	7.85e-128	CDH12hi_Epithelial
24.1123	KCNQ3	1.04173	1.86e-128	1.1e-127	CDH12hi_Epithelial
24.079	KCNK13	1.90591	4.15e-128	2.47e-127	CDH12hi_Epithelial
24.0713	LINC02141	2.32233	4.99e-128	2.97e-127	CDH12hi_Epithelial
24.0374	FAM189A1	0.862958	1.13e-127	6.71e-127	CDH12hi_Epithelial
23.9909	C12orf40	1.79427	3.46e-127	2.05e-126	CDH12hi_Epithelial
23.9769	AL591518.1	2.04407	4.84e-127	2.87e-126	CDH12hi_Epithelial
23.9667	AC009435.1	2.30024	6.18e-127	3.66e-126	CDH12hi_Epithelial
23.9419	SHC4	1.9173	1.12e-126	6.64e-126	CDH12hi_Epithelial
23.938	KCNMB2	2.63047	1.23e-126	7.28e-126	CDH12hi_Epithelial
23.9256	SEMA6D	0.719813	1.66e-126	9.81e-126	CDH12hi_Epithelial
23.9246	TRPC4	1.9618	1.7e-126	1e-125	CDH12hi_Epithelial
23.9053	RORB	1.90217	2.7e-126	1.59e-125	CDH12hi_Epithelial
23.8992	PLA2G4C	2.1681	3.12e-126	1.85e-125	CDH12hi_Epithelial
23.868	GRM3	2.28749	6.58e-126	3.89e-125	CDH12hi_Epithelial
23.8664	MATN2	1.10414	6.84e-126	4.03e-125	CDH12hi_Epithelial
23.8612	GRM7-AS3	2.29441	7.76e-126	4.57e-125	CDH12hi_Epithelial
23.8457	COL23A1	1.03362	1.12e-125	6.61e-125	CDH12hi_Epithelial
23.8355	AC145350.2	2.58097	1.43e-125	8.43e-125	CDH12hi_Epithelial
23.8268	CELF4	1.9215	1.76e-125	1.04e-124	CDH12hi_Epithelial
23.8214	KCNK2	2.6222	2.01e-125	1.18e-124	CDH12hi_Epithelial
23.8189	LINC02307	1.63959	2.13e-125	1.25e-124	CDH12hi_Epithelial
23.8149	OSBPL6	1.72415	2.34e-125	1.38e-124	CDH12hi_Epithelial
23.8063	2021-03-10	2.16779	2.88e-125	1.69e-124	CDH12hi_Epithelial
23.8045	RPL13	0.216141	3e-125	1.76e-124	CDH12hi_Epithelial
23.802	CCBE1	1.5302	3.18e-125	1.87e-124	CDH12hi_Epithelial
23.7879	AP002989.1	2.40107	4.46e-125	2.62e-124	CDH12hi_Epithelial
23.7861	SGSM1	1.50192	4.65e-125	2.73e-124	CDH12hi_Epithelial
23.7803	STAB2	2.3289	5.34e-125	3.13e-124	CDH12hi_Epithelial
23.7561	LINC01847	2.65415	9.51e-125	5.58e-124	CDH12hi_Epithelial
23.741	AC128685.1	1.91151	1.36e-124	7.98e-124	CDH12hi_Epithelial
23.7389	RNF103-CHMP3	1.75554	1.43e-124	8.4e-124	CDH12hi_Epithelial
23.7208	SRRM3	1.52859	2.2e-124	1.29e-123	CDH12hi_Epithelial
23.7137	AC012668.3	2.45339	2.6e-124	1.52e-123	CDH12hi_Epithelial
23.6891	LIN28B-AS1	2.4953	4.67e-124	2.73e-123	CDH12hi_Epithelial
23.64	AC109779.1	2.51644	1.5e-123	8.75e-123	CDH12hi_Epithelial
23.6176	GNG4	1.32482	2.54e-123	1.48e-122	CDH12hi_Epithelial
23.611	IL23R	2.59167	2.97e-123	1.73e-122	CDH12hi_Epithelial
23.61	TRPM6	2.54116	3.04e-123	1.77e-122	CDH12hi_Epithelial
23.6076	LINC01568	2.5685	3.22e-123	1.88e-122	CDH12hi_Epithelial
23.5933	LINC00581	2.77332	4.52e-123	2.63e-122	CDH12hi_Epithelial
23.5584	AL110292.1	2.28466	1.03e-122	5.98e-122	CDH12hi_Epithelial
23.5351	AC091946.1	2.41664	1.78e-122	1.04e-121	CDH12hi_Epithelial
23.5293	CHRM5	1.96627	2.05e-122	1.19e-121	CDH12hi_Epithelial
23.5291	SLC35F2	1.32931	2.06e-122	1.19e-121	CDH12hi_Epithelial
23.4818	KCTD8	2.14258	6.26e-122	3.62e-121	CDH12hi_Epithelial
23.4607	DPYD-AS1	1.75587	1.03e-121	5.95e-121	CDH12hi_Epithelial
23.4531	AC022523.1	2.05809	1.23e-121	7.11e-121	CDH12hi_Epithelial
23.4506	MMP26	1.57269	1.3e-121	7.54e-121	CDH12hi_Epithelial
23.4501	CLYBL	0.937604	1.32e-121	7.64e-121	CDH12hi_Epithelial
23.4362	AC107973.1	2.73002	1.83e-121	1.06e-120	CDH12hi_Epithelial
23.4269	AL163932.1	2.86434	2.28e-121	1.32e-120	CDH12hi_Epithelial
23.4155	TTC29	2.65143	2.97e-121	1.71e-120	CDH12hi_Epithelial
23.4152	SLC22A6	2.46934	3e-121	1.73e-120	CDH12hi_Epithelial
23.4076	UNC13A	1.86335	3.58e-121	2.07e-120	CDH12hi_Epithelial
23.3692	AC004052.1	2.71019	8.79e-121	5.07e-120	CDH12hi_Epithelial
23.3326	SYBU	2.17746	2.07e-120	1.19e-119	CDH12hi_Epithelial
23.3013	C4orf45	2.16429	4.3e-120	2.47e-119	CDH12hi_Epithelial
23.2699	PRKAG2	1.16044	8.94e-120	5.14e-119	CDH12hi_Epithelial
23.2685	LINC00922	1.95122	9.25e-120	5.31e-119	CDH12hi_Epithelial
23.2472	AC091180.5	2.10359	1.52e-119	8.71e-119	CDH12hi_Epithelial
23.2333	CORIN	2.29376	2.1e-119	1.2e-118	CDH12hi_Epithelial
23.2117	LRFN5	1.61877	3.47e-119	1.99e-118	CDH12hi_Epithelial
23.1755	ANKUB1	0.86045	8.05e-119	4.61e-118	CDH12hi_Epithelial
23.1744	RAP1GAP2	0.73534	8.25e-119	4.72e-118	CDH12hi_Epithelial
23.1681	LINC01841	2.21964	9.55e-119	5.46e-118	CDH12hi_Epithelial
23.1574	ENPP2	2.3675	1.23e-118	7e-118	CDH12hi_Epithelial
23.1342	PRTG	1.84469	2.1e-118	1.2e-117	CDH12hi_Epithelial
23.0978	MIR4435-2HG	0.581059	4.87e-118	2.78e-117	CDH12hi_Epithelial
23.0602	AC097478.1	2.51425	1.16e-117	6.62e-117	CDH12hi_Epithelial
23.0501	NXPH1	1.9733	1.47e-117	8.36e-117	CDH12hi_Epithelial
23.0211	LINC01885	2.56858	2.86e-117	1.63e-116	CDH12hi_Epithelial
23.0077	SH3RF3	1.04859	3.9e-117	2.22e-116	CDH12hi_Epithelial
23.0013	NIM1K	1.80444	4.52e-117	2.57e-116	CDH12hi_Epithelial
23.0005	AP000561.1	2.25366	4.6e-117	2.62e-116	CDH12hi_Epithelial
22.9999	TOX2	1.92117	4.67e-117	2.66e-116	CDH12hi_Epithelial
22.9892	AC037486.1	1.51957	5.98e-117	3.4e-116	CDH12hi_Epithelial
22.9762	MSRB3	1.82843	8.06e-117	4.57e-116	CDH12hi_Epithelial
22.9239	AL591368.1	1.6429	2.69e-116	1.52e-115	CDH12hi_Epithelial
22.9224	GABRB2	2.42723	2.78e-116	1.57e-115	CDH12hi_Epithelial
22.8759	CHN1	1.63707	8.08e-116	4.57e-115	CDH12hi_Epithelial
22.8703	TRPC5	2.13284	9.19e-116	5.2e-115	CDH12hi_Epithelial
22.8516	RDX	0.714902	1.41e-115	7.95e-115	CDH12hi_Epithelial
22.8158	AC009055.1	2.50038	3.2e-115	1.81e-114	CDH12hi_Epithelial
22.7809	PRMT8	2.24867	7.1e-115	4e-114	CDH12hi_Epithelial
22.7747	CD36	1.04828	8.17e-115	4.61e-114	CDH12hi_Epithelial
22.7513	GXYLT2	1.51995	1.39e-114	7.85e-114	CDH12hi_Epithelial
22.7307	AC092920.1	1.9174	2.23e-114	1.26e-113	CDH12hi_Epithelial
22.7269	FBXL13	1.24782	2.43e-114	1.37e-113	CDH12hi_Epithelial
22.7039	EXD1	2.4131	4.1e-114	2.31e-113	CDH12hi_Epithelial
22.6682	DOCK10	0.90679	9.22e-114	5.18e-113	CDH12hi_Epithelial
22.6669	2021-09-14	2.49659	9.5e-114	5.34e-113	CDH12hi_Epithelial
22.6596	NR5A2	2.27193	1.12e-113	6.29e-113	CDH12hi_Epithelial
22.6298	NEK10	1.6175	2.2e-113	1.24e-112	CDH12hi_Epithelial
22.6209	AC010099.4	1.96066	2.7e-113	1.51e-112	CDH12hi_Epithelial
22.6182	PLCB4	0.835915	2.87e-113	1.61e-112	CDH12hi_Epithelial
22.5991	WDFY4	2.22093	4.42e-113	2.48e-112	CDH12hi_Epithelial
22.5889	TXNRD1	0.489898	5.57e-113	3.12e-112	CDH12hi_Epithelial
22.5883	AL139220.2	2.40842	5.65e-113	3.17e-112	CDH12hi_Epithelial
22.5481	AC093607.1	2.36541	1.4e-112	7.82e-112	CDH12hi_Epithelial
22.5398	AMPH	1.99217	1.69e-112	9.44e-112	CDH12hi_Epithelial
22.5293	AC025419.1	2.26699	2.14e-112	1.2e-111	CDH12hi_Epithelial
22.5284	TMEM212	2.68678	2.19e-112	1.22e-111	CDH12hi_Epithelial
22.5223	AL136962.1	1.82302	2.51e-112	1.4e-111	CDH12hi_Epithelial
22.5114	ZFHX4	1.77023	3.21e-112	1.79e-111	CDH12hi_Epithelial
22.5087	NWD2	2.37402	3.41e-112	1.9e-111	CDH12hi_Epithelial
22.5035	SEMA3E	1.22752	3.84e-112	2.13e-111	CDH12hi_Epithelial
22.4983	ADAM12	1.1682	4.31e-112	2.4e-111	CDH12hi_Epithelial
22.4883	C10orf90	2.44102	5.4e-112	3e-111	CDH12hi_Epithelial
22.4641	RIMBP2	1.84516	9.32e-112	5.18e-111	CDH12hi_Epithelial
22.4432	CAMK4	1.43738	1.49e-111	8.27e-111	CDH12hi_Epithelial
22.4232	PPP2R2B	0.605017	2.34e-111	1.3e-110	CDH12hi_Epithelial
22.4068	IGSF21	2.70402	3.38e-111	1.87e-110	CDH12hi_Epithelial
22.3814	LINC00970	1.97666	5.98e-111	3.31e-110	CDH12hi_Epithelial
22.3604	REEP1	2.15411	9.56e-111	5.29e-110	CDH12hi_Epithelial
22.3574	RORA	0.465965	1.02e-110	5.67e-110	CDH12hi_Epithelial
22.339	CCDC141	2.43795	1.55e-110	8.54e-110	CDH12hi_Epithelial
22.339	PCDH7	0.826828	1.55e-110	8.54e-110	CDH12hi_Epithelial
22.3094	AL954650.1	2.90364	2.99e-110	1.65e-109	CDH12hi_Epithelial
22.2316	AP002991.1	2.27253	1.7e-109	9.37e-109	CDH12hi_Epithelial
22.2207	ERG	0.982797	2.16e-109	1.19e-108	CDH12hi_Epithelial
22.2083	TEX49	2.48803	2.86e-109	1.57e-108	CDH12hi_Epithelial
22.1895	DPYSL5	1.92601	4.34e-109	2.39e-108	CDH12hi_Epithelial
22.1844	AP001341.1	2.69303	4.86e-109	2.68e-108	CDH12hi_Epithelial
22.1734	AL138752.2	1.11003	6.21e-109	3.41e-108	CDH12hi_Epithelial
22.1589	OLFM2	1.60532	8.57e-109	4.71e-108	CDH12hi_Epithelial
22.1389	DPYS	2.83886	1.33e-108	7.33e-108	CDH12hi_Epithelial
22.1361	AC068992.1	1.8594	1.42e-108	7.8e-108	CDH12hi_Epithelial
22.1226	TMEM192	1.38348	1.92e-108	1.05e-107	CDH12hi_Epithelial
22.1204	AC074286.1	2.50348	2.01e-108	1.1e-107	CDH12hi_Epithelial
22.1058	SLC16A1-AS1	1.04085	2.78e-108	1.52e-107	CDH12hi_Epithelial
22.0951	NTRK2	1.03503	3.52e-108	1.93e-107	CDH12hi_Epithelial
22.0825	AL117339.5	1.75965	4.66e-108	2.55e-107	CDH12hi_Epithelial
22.0572	CA5A	2.37589	8.14e-108	4.46e-107	CDH12hi_Epithelial
22.052	C12orf56	1.65906	9.14e-108	5e-107	CDH12hi_Epithelial
22.0487	TEX11	1.76979	9.83e-108	5.38e-107	CDH12hi_Epithelial
22.0164	LIFR-AS1	2.1048	2e-107	1.1e-106	CDH12hi_Epithelial
22.0133	RGSL1	2.57351	2.15e-107	1.17e-106	CDH12hi_Epithelial
22.008	IMPG1	2.55875	2.41e-107	1.32e-106	CDH12hi_Epithelial
22.0074	TLL1	2.01526	2.44e-107	1.34e-106	CDH12hi_Epithelial
22.0008	PCAT1	0.265446	2.83e-107	1.55e-106	CDH12hi_Epithelial
21.9988	LINC02112	1.86156	2.95e-107	1.61e-106	CDH12hi_Epithelial
21.9957	AC019068.1	2.16211	3.17e-107	1.73e-106	CDH12hi_Epithelial
21.9899	LINC01900	2.49745	3.6e-107	1.96e-106	CDH12hi_Epithelial
21.9702	LINC01197	2.75066	5.56e-107	3.03e-106	CDH12hi_Epithelial
21.9595	VWA3A	2.45529	7.02e-107	3.83e-106	CDH12hi_Epithelial
21.9389	LINC02196	2.01117	1.1e-106	6.02e-106	CDH12hi_Epithelial
21.9174	GRIK4	1.00742	1.77e-106	9.66e-106	CDH12hi_Epithelial
21.9056	ABLIM2	1.44104	2.3e-106	1.25e-105	CDH12hi_Epithelial
21.8961	SLC26A7	2.20139	2.83e-106	1.54e-105	CDH12hi_Epithelial
21.8832	AL365259.1	2.5018	3.76e-106	2.04e-105	CDH12hi_Epithelial
21.8809	AC062004.1	3.06012	3.95e-106	2.15e-105	CDH12hi_Epithelial
21.8685	LINC01242	2.33656	5.18e-106	2.81e-105	CDH12hi_Epithelial
21.8607	CAMTA1	0.367996	6.15e-106	3.34e-105	CDH12hi_Epithelial
21.8526	AC067956.1	1.93957	7.35e-106	3.98e-105	CDH12hi_Epithelial
21.8516	HTR4	2.49246	7.51e-106	4.07e-105	CDH12hi_Epithelial
21.8399	LAMB4	2.4172	9.71e-106	5.26e-105	CDH12hi_Epithelial
21.8298	NDST3	2.14513	1.21e-105	6.54e-105	CDH12hi_Epithelial
21.8286	ARMC4	2.33218	1.24e-105	6.72e-105	CDH12hi_Epithelial
21.8202	LAMC3	2.1608	1.49e-105	8.08e-105	CDH12hi_Epithelial
21.8134	FER1L6-AS2	2.5437	1.73e-105	9.37e-105	CDH12hi_Epithelial
21.7887	LINC01301	1.53245	2.97e-105	1.6e-104	CDH12hi_Epithelial
21.7399	OTOGL	2.29991	8.61e-105	4.65e-104	CDH12hi_Epithelial
21.7354	PLPP7	2.28294	9.49e-105	5.12e-104	CDH12hi_Epithelial
21.7338	IQCJ-SCHIP1	0.307197	9.82e-105	5.29e-104	CDH12hi_Epithelial
21.7273	FILIP1L	1.01372	1.13e-104	6.1e-104	CDH12hi_Epithelial
21.6865	TMEM266	1.51898	2.75e-104	1.48e-103	CDH12hi_Epithelial
21.6628	C7	2.46965	4.6e-104	2.47e-103	CDH12hi_Epithelial
21.6623	NLRP12	2.38004	4.65e-104	2.5e-103	CDH12hi_Epithelial
21.6515	RBMS3	1.1747	5.89e-104	3.16e-103	CDH12hi_Epithelial
21.623	NELL2	1.17516	1.09e-103	5.85e-103	CDH12hi_Epithelial
21.6185	AP002518.2	2.60257	1.2e-103	6.44e-103	CDH12hi_Epithelial
21.6173	AL591885.1	2.58645	1.24e-103	6.62e-103	CDH12hi_Epithelial
21.612	LINC00351	1.51623	1.38e-103	7.42e-103	CDH12hi_Epithelial
21.5994	AP000943.3	2.31131	1.82e-103	9.74e-103	CDH12hi_Epithelial
21.5579	AC106744.1	2.70384	4.46e-103	2.39e-102	CDH12hi_Epithelial
21.5482	IL12RB2	1.73633	5.5e-103	2.94e-102	CDH12hi_Epithelial
21.5402	AP000282.1	2.28491	6.54e-103	3.5e-102	CDH12hi_Epithelial
21.5396	ATCAY	2.27461	6.63e-103	3.54e-102	CDH12hi_Epithelial
21.528	LINC01392	2.49274	8.51e-103	4.55e-102	CDH12hi_Epithelial
21.5071	THEMIS	1.841	1.34e-102	7.13e-102	CDH12hi_Epithelial
21.491	SLC26A5	1.55546	1.89e-102	1.01e-101	CDH12hi_Epithelial
21.4607	CDK15	2.55369	3.63e-102	1.93e-101	CDH12hi_Epithelial
21.4402	AC025946.1	2.82558	5.64e-102	3e-101	CDH12hi_Epithelial
21.4381	NKAIN1	1.76208	5.9e-102	3.14e-101	CDH12hi_Epithelial
21.4037	AC079917.1	2.73407	1.23e-101	6.55e-101	CDH12hi_Epithelial
21.3886	LINC01500	2.51776	1.71e-101	9.06e-101	CDH12hi_Epithelial
21.3665	DMGDH	1.36846	2.74e-101	1.45e-100	CDH12hi_Epithelial
21.3247	COL22A1	1.21529	6.7e-101	3.55e-100	CDH12hi_Epithelial
21.2941	LGR5	2.03492	1.29e-100	6.82e-100	CDH12hi_Epithelial
21.2515	LINC00598	1.18922	3.19e-100	1.69e-99	CDH12hi_Epithelial
21.2405	RNF125	2.00917	4.03e-100	2.13e-99	CDH12hi_Epithelial
21.2289	ANKRD30BL	1.5963	5.17e-100	2.73e-99	CDH12hi_Epithelial
21.223	TYW1B	0.853686	5.86e-100	3.09e-99	CDH12hi_Epithelial
21.1954	RPL35	0.491729	1.05e-99	5.56e-99	CDH12hi_Epithelial
21.1714	RFLNA	1.74205	1.75e-99	9.23e-99	CDH12hi_Epithelial
21.137	NYAP2	1.91953	3.64e-99	1.91e-98	CDH12hi_Epithelial
21.106	UNC80	1.97556	7e-99	3.68e-98	CDH12hi_Epithelial
21.1025	RPGRIP1	2.17055	7.54e-99	3.96e-98	CDH12hi_Epithelial
21.0913	HMCN2	2.00067	9.57e-99	5.02e-98	CDH12hi_Epithelial
21.0658	COL11A1	1.87364	1.64e-98	8.59e-98	CDH12hi_Epithelial
21.0508	TUBA1C	0.891678	2.25e-98	1.18e-97	CDH12hi_Epithelial
21.0101	DCHS2	2.20951	5.31e-98	2.78e-97	CDH12hi_Epithelial
20.999	CCDC102B	1.40102	6.7e-98	3.51e-97	CDH12hi_Epithelial
20.9984	TMC1	0.779627	6.78e-98	3.55e-97	CDH12hi_Epithelial
20.9841	MAPK4	2.00135	9.16e-98	4.79e-97	CDH12hi_Epithelial
20.9841	AL358234.1	2.27513	9.16e-98	4.79e-97	CDH12hi_Epithelial
20.9791	ADAM29	2.49155	1.02e-97	5.32e-97	CDH12hi_Epithelial
20.9744	PDZRN3	0.99977	1.12e-97	5.87e-97	CDH12hi_Epithelial
20.9703	MORC1	2.63828	1.22e-97	6.4e-97	CDH12hi_Epithelial
20.9665	GPR158	1.15226	1.33e-97	6.93e-97	CDH12hi_Epithelial
20.9634	DIO2	1.92102	1.42e-97	7.39e-97	CDH12hi_Epithelial
20.9551	P2RY8	2.00572	1.69e-97	8.79e-97	CDH12hi_Epithelial
20.9434	KCNB2	0.534683	2.16e-97	1.12e-96	CDH12hi_Epithelial
20.9366	SGIP1	1.71433	2.48e-97	1.29e-96	CDH12hi_Epithelial
20.933	AC104051.1	2.27151	2.68e-97	1.4e-96	CDH12hi_Epithelial
20.9018	ITGAE	1.33245	5.16e-97	2.69e-96	CDH12hi_Epithelial
20.894	SEZ6L	1.26006	6.07e-97	3.16e-96	CDH12hi_Epithelial
20.8922	LINC02133	2.07261	6.31e-97	3.29e-96	CDH12hi_Epithelial
20.8806	ADAMTS2	2.03802	8.04e-97	4.18e-96	CDH12hi_Epithelial
20.8758	AC025524.2	2.6839	8.89e-97	4.62e-96	CDH12hi_Epithelial
20.8512	AC084357.2	2.48767	1.49e-96	7.72e-96	CDH12hi_Epithelial
20.8217	AC104035.1	2.11063	2.75e-96	1.43e-95	CDH12hi_Epithelial
20.8075	AC124854.1	2.42462	3.7e-96	1.92e-95	CDH12hi_Epithelial
20.8039	FAM19A4	2.28066	3.99e-96	2.07e-95	CDH12hi_Epithelial
20.784	ACACB	1.44614	6.04e-96	3.13e-95	CDH12hi_Epithelial
20.783	DOCK4	0.563731	6.17e-96	3.2e-95	CDH12hi_Epithelial
20.7732	AC010197.1	2.3548	7.56e-96	3.92e-95	CDH12hi_Epithelial
20.7624	PTCHD4	2.06456	9.46e-96	4.9e-95	CDH12hi_Epithelial
20.7608	PTPRZ1	1.94637	9.8e-96	5.07e-95	CDH12hi_Epithelial
20.7543	RASSF3	0.838836	1.12e-95	5.8e-95	CDH12hi_Epithelial
20.7142	GABRA6	2.64695	2.58e-95	1.33e-94	CDH12hi_Epithelial
20.6941	LINC00877	2.32207	3.92e-95	2.02e-94	CDH12hi_Epithelial
20.6682	OR9Q1	2.39339	6.7e-95	3.45e-94	CDH12hi_Epithelial
20.6536	LINC02046	2.32851	9.06e-95	4.67e-94	CDH12hi_Epithelial
20.6389	AL162414.1	2.31387	1.23e-94	6.32e-94	CDH12hi_Epithelial
20.6378	AC078980.1	2.37682	1.26e-94	6.46e-94	CDH12hi_Epithelial
20.6378	LINC02588	1.68182	1.26e-94	6.47e-94	CDH12hi_Epithelial
20.6364	MIR4500HG	2.54408	1.29e-94	6.66e-94	CDH12hi_Epithelial
20.6212	CDH17	2.84174	1.77e-94	9.1e-94	CDH12hi_Epithelial
20.6105	CCDC129	2.1978	2.21e-94	1.13e-93	CDH12hi_Epithelial
20.6033	ITIH5	1.88289	2.56e-94	1.32e-93	CDH12hi_Epithelial
20.5561	SLC26A8	1.75938	6.79e-94	3.48e-93	CDH12hi_Epithelial
20.5484	ACSM3	1.37031	7.95e-94	4.07e-93	CDH12hi_Epithelial
20.5384	LINC01818	2.38423	9.77e-94	5.01e-93	CDH12hi_Epithelial
20.5073	VWC2	2.26185	1.85e-93	9.48e-93	CDH12hi_Epithelial
20.4815	LINC02505	2.44998	3.15e-93	1.61e-92	CDH12hi_Epithelial
20.4729	NPHS1	2.44032	3.75e-93	1.92e-92	CDH12hi_Epithelial
20.468	AC024022.1	2.65679	4.15e-93	2.12e-92	CDH12hi_Epithelial
20.4506	AC008568.1	2.51763	5.94e-93	3.03e-92	CDH12hi_Epithelial
20.4266	LINC01446	2.12081	9.7e-93	4.95e-92	CDH12hi_Epithelial
20.4047	PCBP3	1.53975	1.52e-92	7.74e-92	CDH12hi_Epithelial
20.3944	CORO2B	1.8088	1.87e-92	9.54e-92	CDH12hi_Epithelial
20.3824	MROH9	2.12992	2.4e-92	1.22e-91	CDH12hi_Epithelial
20.3811	STEAP1B	1.0331	2.46e-92	1.25e-91	CDH12hi_Epithelial
20.3718	LINC00348	2.48668	2.97e-92	1.51e-91	CDH12hi_Epithelial
20.3279	SOBP	1.33869	7.28e-92	3.7e-91	CDH12hi_Epithelial
20.3003	LINC01579	2.53657	1.28e-91	6.48e-91	CDH12hi_Epithelial
20.2887	SRRM4	1.83546	1.62e-91	8.2e-91	CDH12hi_Epithelial
20.2696	HS3ST2	2.42388	2.39e-91	1.21e-90	CDH12hi_Epithelial
20.2534	AL122019.1	2.11033	3.32e-91	1.68e-90	CDH12hi_Epithelial
20.2226	MYO1F	1.2809	6.19e-91	3.13e-90	CDH12hi_Epithelial
20.1863	MME	1.35471	1.29e-90	6.52e-90	CDH12hi_Epithelial
20.1778	RNF150	1.07472	1.53e-90	7.75e-90	CDH12hi_Epithelial
20.1738	ADCY9	1.04381	1.66e-90	8.4e-90	CDH12hi_Epithelial
20.1656	AC011509.2	1.88983	1.96e-90	9.9e-90	CDH12hi_Epithelial
20.1639	AL078590.2	2.10638	2.03e-90	1.03e-89	CDH12hi_Epithelial
20.1522	AC117834.1	1.97093	2.57e-90	1.3e-89	CDH12hi_Epithelial
20.1362	CASC8	1.91396	3.55e-90	1.79e-89	CDH12hi_Epithelial
20.1299	RGS5	1.73429	4.03e-90	2.03e-89	CDH12hi_Epithelial
20.1282	AC004805.1	2.21401	4.18e-90	2.1e-89	CDH12hi_Epithelial
20.1225	WDPCP	0.312655	4.69e-90	2.36e-89	CDH12hi_Epithelial
20.1162	SULT2B1	1.71232	5.33e-90	2.68e-89	CDH12hi_Epithelial
20.0773	AC004830.1	2.10822	1.17e-89	5.86e-89	CDH12hi_Epithelial
20.0766	ARMC3	2.40365	1.18e-89	5.94e-89	CDH12hi_Epithelial
20.0582	PKNOX2	1.24741	1.71e-89	8.6e-89	CDH12hi_Epithelial
20.0435	LHFPL6	1.29208	2.3e-89	1.15e-88	CDH12hi_Epithelial
20.0241	CFAP57	1.86069	3.4e-89	1.71e-88	CDH12hi_Epithelial
20.0104	CCDC60	1.46409	4.47e-89	2.24e-88	CDH12hi_Epithelial
20.0083	AC097480.1	2.78793	4.66e-89	2.34e-88	CDH12hi_Epithelial
19.9613	LRRC2	2.61981	1.2e-88	5.98e-88	CDH12hi_Epithelial
19.9561	SCN9A	2.31018	1.33e-88	6.63e-88	CDH12hi_Epithelial
19.9218	SLC12A1	2.39006	2.63e-88	1.32e-87	CDH12hi_Epithelial
19.8962	CPM	1.35765	4.39e-88	2.19e-87	CDH12hi_Epithelial
19.8786	VIT	1.96201	6.24e-88	3.11e-87	CDH12hi_Epithelial
19.87	AC068675.1	1.95364	7.39e-88	3.69e-87	CDH12hi_Epithelial
19.8619	FAM19A5	1.61404	8.69e-88	4.34e-87	CDH12hi_Epithelial
19.849	AC002066.1	1.67357	1.12e-87	5.61e-87	CDH12hi_Epithelial
19.8487	FBXO16	1.29284	1.13e-87	5.65e-87	CDH12hi_Epithelial
19.8233	AC063944.1	2.25858	1.87e-87	9.34e-87	CDH12hi_Epithelial
19.8224	C16orf96	2.39001	1.91e-87	9.51e-87	CDH12hi_Epithelial
19.8147	RIPOR3	1.31588	2.23e-87	1.11e-86	CDH12hi_Epithelial
19.8037	LINC01182	2.28725	2.76e-87	1.38e-86	CDH12hi_Epithelial
19.7696	IDO2	2.47787	5.44e-87	2.7e-86	CDH12hi_Epithelial
19.7645	AC027701.1	2.99201	6.02e-87	2.99e-86	CDH12hi_Epithelial
19.7643	RPL8	0.382338	6.05e-87	3e-86	CDH12hi_Epithelial
19.7445	AP005203.1	1.95881	8.94e-87	4.44e-86	CDH12hi_Epithelial
19.7405	LINC02438	1.27171	9.69e-87	4.81e-86	CDH12hi_Epithelial
19.725	DMC1	1.89645	1.32e-86	6.53e-86	CDH12hi_Epithelial
19.6996	LINC01250	2.25769	2.17e-86	1.08e-85	CDH12hi_Epithelial
19.6788	AL033529.1	1.96498	3.28e-86	1.62e-85	CDH12hi_Epithelial
19.6651	AC110023.1	2.08612	4.3e-86	2.13e-85	CDH12hi_Epithelial
19.6358	TOX	0.791758	7.65e-86	3.78e-85	CDH12hi_Epithelial
19.6191	LINC01720	2.85834	1.06e-85	5.25e-85	CDH12hi_Epithelial
19.6145	AC008105.3	1.87163	1.16e-85	5.74e-85	CDH12hi_Epithelial
19.5988	NLRP5	2.48734	1.58e-85	7.81e-85	CDH12hi_Epithelial
19.5973	ABCG2	2.29743	1.63e-85	8.04e-85	CDH12hi_Epithelial
19.544	CCDC170	1.68622	4.64e-85	2.28e-84	CDH12hi_Epithelial
19.5391	LINC01033	2.00504	5.11e-85	2.51e-84	CDH12hi_Epithelial
19.5337	P2RX7	2.11487	5.68e-85	2.79e-84	CDH12hi_Epithelial
19.5259	DMRT1	2.54491	6.61e-85	3.25e-84	CDH12hi_Epithelial
19.5134	AGBL2	1.80448	8.44e-85	4.15e-84	CDH12hi_Epithelial
19.502	ANKRD30B	2.25184	1.06e-84	5.19e-84	CDH12hi_Epithelial
19.4837	ITGBL1	1.43134	1.51e-84	7.41e-84	CDH12hi_Epithelial
19.4358	GLI2	1.64988	3.84e-84	1.88e-83	CDH12hi_Epithelial
19.4223	CLIP2	0.719134	5e-84	2.45e-83	CDH12hi_Epithelial
19.4186	KCNN1	2.1216	5.38e-84	2.63e-83	CDH12hi_Epithelial
19.4092	CCDC62	1.88349	6.46e-84	3.16e-83	CDH12hi_Epithelial
19.3554	CFAP221	2.33256	1.84e-83	8.97e-83	CDH12hi_Epithelial
19.3481	AP003049.2	2.0944	2.11e-83	1.03e-82	CDH12hi_Epithelial
19.3342	PALM2-AKAP2	1.95119	2.77e-83	1.35e-82	CDH12hi_Epithelial
19.2779	SV2B	1.95099	8.23e-83	4e-82	CDH12hi_Epithelial
19.2728	AL049775.2	2.84848	9.08e-83	4.42e-82	CDH12hi_Epithelial
19.2596	SLC24A4	2.53207	1.17e-82	5.7e-82	CDH12hi_Epithelial
19.2316	GULP1	1.32709	2.01e-82	9.76e-82	CDH12hi_Epithelial
19.2288	AC068759.1	2.08147	2.12e-82	1.03e-81	CDH12hi_Epithelial
19.2023	CALCR	2.70907	3.54e-82	1.71e-81	CDH12hi_Epithelial
19.1941	AC097467.3	2.62426	4.14e-82	2.01e-81	CDH12hi_Epithelial
19.1932	GLIS1	2.30244	4.22e-82	2.04e-81	CDH12hi_Epithelial
19.1764	IGHGP	1.24569	5.83e-82	2.82e-81	CDH12hi_Epithelial
19.162	MTRNR2L8	0.693965	7.68e-82	3.72e-81	CDH12hi_Epithelial
19.14	VRTN	2.45944	1.17e-81	5.67e-81	CDH12hi_Epithelial
19.1358	OSBPL1A	0.86776	1.27e-81	6.13e-81	CDH12hi_Epithelial
19.1234	M1AP	1.86823	1.61e-81	7.79e-81	CDH12hi_Epithelial
19.1201	GRIN3A	2.19134	1.72e-81	8.29e-81	CDH12hi_Epithelial
19.0872	PIWIL2	2.14771	3.23e-81	1.55e-80	CDH12hi_Epithelial
19.0788	RASGEF1C	2.24965	3.79e-81	1.82e-80	CDH12hi_Epithelial
19.0759	C1orf87	2.7282	4e-81	1.93e-80	CDH12hi_Epithelial
19.0726	AL034417.2	1.7324	4.27e-81	2.05e-80	CDH12hi_Epithelial
19.0549	KCNC2	2.65624	5.98e-81	2.88e-80	CDH12hi_Epithelial
19.0421	ADAMTS3	1.7502	7.65e-81	3.68e-80	CDH12hi_Epithelial
19.0351	PSG8	2.43564	8.73e-81	4.2e-80	CDH12hi_Epithelial
19.0319	AC099489.1	1.15356	9.28e-81	4.46e-80	CDH12hi_Epithelial
19.0195	LINC01608	3.02301	1.18e-80	5.66e-80	CDH12hi_Epithelial
19.0191	FBN3	1.87214	1.18e-80	5.69e-80	CDH12hi_Epithelial
19.0079	FAM110B	1.79161	1.47e-80	7.05e-80	CDH12hi_Epithelial
19.0065	EPB41L3	1.1037	1.51e-80	7.24e-80	CDH12hi_Epithelial
19.0048	SGK1	0.843492	1.56e-80	7.48e-80	CDH12hi_Epithelial
19.0006	CATSPERE	1.15364	1.68e-80	8.09e-80	CDH12hi_Epithelial
18.9941	LINC02532	1.89564	1.91e-80	9.17e-80	CDH12hi_Epithelial
18.9938	UBE2E2	0.685194	1.92e-80	9.22e-80	CDH12hi_Epithelial
18.9805	GHR	0.740897	2.47e-80	1.19e-79	CDH12hi_Epithelial
18.9734	SYT9	2.30384	2.83e-80	1.36e-79	CDH12hi_Epithelial
18.9388	KLF12	0.715868	5.47e-80	2.62e-79	CDH12hi_Epithelial
18.9301	AC104596.1	1.87223	6.44e-80	3.09e-79	CDH12hi_Epithelial
18.9054	AC010967.1	2.02492	1.03e-79	4.92e-79	CDH12hi_Epithelial
18.8702	AP001993.1	2.85817	2.01e-79	9.58e-79	CDH12hi_Epithelial
18.8702	AC105031.2	2.30565	2.01e-79	9.58e-79	CDH12hi_Epithelial
18.8662	SLC8A1	0.556877	2.16e-79	1.03e-78	CDH12hi_Epithelial
18.8554	TRDN-AS1	1.94702	2.65e-79	1.27e-78	CDH12hi_Epithelial
18.8497	SLC9C2	2.40228	2.95e-79	1.41e-78	CDH12hi_Epithelial
18.8484	KIAA0825	0.742925	3.03e-79	1.44e-78	CDH12hi_Epithelial
18.8449	PAPPA	1.25612	3.24e-79	1.54e-78	CDH12hi_Epithelial
18.8228	DTNA	0.967648	4.91e-79	2.34e-78	CDH12hi_Epithelial
18.8165	AC036108.1	1.62236	5.53e-79	2.63e-78	CDH12hi_Epithelial
18.7905	AC106869.1	1.29513	9.02e-79	4.29e-78	CDH12hi_Epithelial
18.7836	EFCAB8	2.06888	1.03e-78	4.89e-78	CDH12hi_Epithelial
18.7558	RMI2	1.528	1.74e-78	8.24e-78	CDH12hi_Epithelial
18.7458	AC091096.2	3.192	2.1e-78	9.95e-78	CDH12hi_Epithelial
18.7428	PDE6A	2.17895	2.21e-78	1.05e-77	CDH12hi_Epithelial
18.7382	MYO3A	0.831575	2.42e-78	1.15e-77	CDH12hi_Epithelial
18.7089	ADGRV1	0.690101	4.19e-78	1.99e-77	CDH12hi_Epithelial
18.7071	L3MBTL4	0.523028	4.33e-78	2.05e-77	CDH12hi_Epithelial
18.7049	PPARGC1A	2.27384	4.52e-78	2.14e-77	CDH12hi_Epithelial
18.6703	RASGRF1	2.0441	8.63e-78	4.08e-77	CDH12hi_Epithelial
18.6638	MLIP-AS1	2.56942	9.76e-78	4.62e-77	CDH12hi_Epithelial
18.6603	AC004852.2	2.50576	1.04e-77	4.93e-77	CDH12hi_Epithelial
18.6401	FRMPD1	2.35227	1.52e-77	7.17e-77	CDH12hi_Epithelial
18.6244	LAMA3	0.911413	2.04e-77	9.62e-77	CDH12hi_Epithelial
18.6195	MEF2C	1.33547	2.23e-77	1.05e-76	CDH12hi_Epithelial
18.6182	LINC01428	2.73415	2.29e-77	1.08e-76	CDH12hi_Epithelial
18.6076	GNG12-AS1	0.999527	2.79e-77	1.31e-76	CDH12hi_Epithelial
18.6018	AC019131.1	2.43371	3.1e-77	1.46e-76	CDH12hi_Epithelial
18.5959	SHCBP1L	2.54809	3.47e-77	1.63e-76	CDH12hi_Epithelial
18.5925	PACRG	0.672374	3.69e-77	1.74e-76	CDH12hi_Epithelial
18.5873	CPEB3	0.591153	4.07e-77	1.92e-76	CDH12hi_Epithelial
18.5738	SHROOM3	0.723906	5.24e-77	2.47e-76	CDH12hi_Epithelial
18.5728	FAM169B	2.37767	5.33e-77	2.51e-76	CDH12hi_Epithelial
18.5679	AC117386.2	1.80075	5.85e-77	2.75e-76	CDH12hi_Epithelial
18.5561	RFX8	2.33381	7.28e-77	3.42e-76	CDH12hi_Epithelial
18.5397	KIAA1324	1.67497	9.88e-77	4.64e-76	CDH12hi_Epithelial
18.5378	AC092979.1	2.65586	1.02e-76	4.8e-76	CDH12hi_Epithelial
18.534	SRL	2.4321	1.1e-76	5.16e-76	CDH12hi_Epithelial
18.5247	AC073325.1	2.72803	1.31e-76	6.13e-76	CDH12hi_Epithelial
18.5246	MGAM	2.09187	1.31e-76	6.14e-76	CDH12hi_Epithelial
18.5214	MEI1	2.1455	1.39e-76	6.52e-76	CDH12hi_Epithelial
18.5193	LRRC36	2.39858	1.44e-76	6.77e-76	CDH12hi_Epithelial
18.506	F11-AS1	1.98274	1.85e-76	8.66e-76	CDH12hi_Epithelial
18.5044	LINC00639	2.30766	1.9e-76	8.91e-76	CDH12hi_Epithelial
18.5016	SCML4	2.23006	2.01e-76	9.4e-76	CDH12hi_Epithelial
18.5014	AL499616.1	2.3916	2.01e-76	9.42e-76	CDH12hi_Epithelial
18.499	TTN	1.60243	2.1e-76	9.86e-76	CDH12hi_Epithelial
18.4944	ABCC6	2.14324	2.29e-76	1.07e-75	CDH12hi_Epithelial
18.4758	OLMALINC	1.29981	3.23e-76	1.51e-75	CDH12hi_Epithelial
18.436	ABCC9	2.34913	6.76e-76	3.16e-75	CDH12hi_Epithelial
18.4323	DCLK2	1.2705	7.23e-76	3.38e-75	CDH12hi_Epithelial
18.4282	RERG	1.14453	7.81e-76	3.65e-75	CDH12hi_Epithelial
18.4166	AL353616.2	2.35475	9.68e-76	4.52e-75	CDH12hi_Epithelial
18.4085	SNAP91	1.88642	1.12e-75	5.25e-75	CDH12hi_Epithelial
18.3816	LINC01811	0.964634	1.84e-75	8.6e-75	CDH12hi_Epithelial
18.3685	LINC01229	2.44493	2.35e-75	1.1e-74	CDH12hi_Epithelial
18.3603	DRD3	2.60363	2.73e-75	1.27e-74	CDH12hi_Epithelial
18.3397	FGF12	0.488941	3.99e-75	1.86e-74	CDH12hi_Epithelial
18.3385	LINC02552	2.78948	4.08e-75	1.9e-74	CDH12hi_Epithelial
18.3343	LINC02346	2.42138	4.41e-75	2.05e-74	CDH12hi_Epithelial
18.3302	EFHD1	1.97192	4.75e-75	2.21e-74	CDH12hi_Epithelial
18.3145	ARHGAP44	1.18451	6.34e-75	2.95e-74	CDH12hi_Epithelial
18.3096	PAX5	1.3227	6.94e-75	3.22e-74	CDH12hi_Epithelial
18.2906	MAPT-AS1	2.5194	9.83e-75	4.57e-74	CDH12hi_Epithelial
18.2661	AC016152.1	1.59662	1.54e-74	7.16e-74	CDH12hi_Epithelial
18.2515	TMEM108	0.603476	2.01e-74	9.34e-74	CDH12hi_Epithelial
18.2398	GLIDR	1.47656	2.49e-74	1.16e-73	CDH12hi_Epithelial
18.2344	AL445433.2	2.00414	2.75e-74	1.28e-73	CDH12hi_Epithelial
18.2292	ZNF365	1.3172	3.02e-74	1.4e-73	CDH12hi_Epithelial
18.2167	FAM81A	1.32688	3.8e-74	1.76e-73	CDH12hi_Epithelial
18.2081	AC004448.2	1.95361	4.45e-74	2.06e-73	CDH12hi_Epithelial
18.2049	AC099792.1	1.43914	4.72e-74	2.19e-73	CDH12hi_Epithelial
18.1976	AC007846.2	1.5351	5.39e-74	2.5e-73	CDH12hi_Epithelial
18.1939	MIR4422HG	2.49949	5.76e-74	2.67e-73	CDH12hi_Epithelial
18.1766	AL161757.4	2.58225	7.9e-74	3.66e-73	CDH12hi_Epithelial
18.1752	AL033530.1	1.33574	8.12e-74	3.76e-73	CDH12hi_Epithelial
18.1717	GRIK3	2.43569	8.65e-74	4e-73	CDH12hi_Epithelial
18.1679	VWF	1.27456	9.27e-74	4.29e-73	CDH12hi_Epithelial
18.165	AC141257.2	2.77283	9.78e-74	4.52e-73	CDH12hi_Epithelial
18.1619	GPR156	1.51167	1.03e-73	4.78e-73	CDH12hi_Epithelial
18.1591	LINC02476	1.93304	1.09e-73	5.03e-73	CDH12hi_Epithelial
18.1213	ARHGAP22	2.08464	2.16e-73	9.99e-73	CDH12hi_Epithelial
18.1209	AC104151.1	2.43548	2.18e-73	1.01e-72	CDH12hi_Epithelial
18.1179	AC007262.2	1.81532	2.3e-73	1.06e-72	CDH12hi_Epithelial
18.1113	AC112206.2	0.79785	2.59e-73	1.2e-72	CDH12hi_Epithelial
18.1078	SLC16A12	2.3451	2.77e-73	1.28e-72	CDH12hi_Epithelial
18.1008	MYLK3	2.05862	3.14e-73	1.45e-72	CDH12hi_Epithelial
18.1002	FSHR	2.09493	3.18e-73	1.47e-72	CDH12hi_Epithelial
18.0859	OSMR-AS1	1.25878	4.12e-73	1.9e-72	CDH12hi_Epithelial
18.0685	SLIT1	2.20656	5.65e-73	2.6e-72	CDH12hi_Epithelial
18.0654	GRK4	1.47463	5.97e-73	2.75e-72	CDH12hi_Epithelial
18.0424	AC099066.2	1.88885	9.05e-73	4.16e-72	CDH12hi_Epithelial
18.0415	AC091114.1	2.74061	9.19e-73	4.23e-72	CDH12hi_Epithelial
18.0332	MT-ND4L	0.77007	1.07e-72	4.92e-72	CDH12hi_Epithelial
18.0306	AC018467.1	2.37058	1.12e-72	5.15e-72	CDH12hi_Epithelial
18.0302	LRFN2	1.89268	1.13e-72	5.18e-72	CDH12hi_Epithelial
18.0285	APBA2	1.17683	1.16e-72	5.35e-72	CDH12hi_Epithelial
18.026	ARSG	1.09253	1.22e-72	5.59e-72	CDH12hi_Epithelial
18.0154	MUSK	2.11802	1.48e-72	6.78e-72	CDH12hi_Epithelial
18.0136	CNGB1	2.20136	1.52e-72	7e-72	CDH12hi_Epithelial
18.0028	TYR	2.77076	1.85e-72	8.5e-72	CDH12hi_Epithelial
18.0008	SLC39A12	2.36588	1.92e-72	8.82e-72	CDH12hi_Epithelial
17.9964	KCNE4	2.43772	2.08e-72	9.55e-72	CDH12hi_Epithelial
17.9858	LHFPL4	2.32765	2.52e-72	1.15e-71	CDH12hi_Epithelial
17.9841	LINC01324	2.51257	2.59e-72	1.19e-71	CDH12hi_Epithelial
17.9723	C12orf42	1.30996	3.21e-72	1.47e-71	CDH12hi_Epithelial
17.9678	GRIK5	2.33645	3.48e-72	1.6e-71	CDH12hi_Epithelial
17.9568	LIN28B	1.66269	4.24e-72	1.94e-71	CDH12hi_Epithelial
17.9563	TPH2	2.59827	4.29e-72	1.96e-71	CDH12hi_Epithelial
17.9551	ADCY10	2.0697	4.38e-72	2e-71	CDH12hi_Epithelial
17.9462	AC016687.2	2.63477	5.14e-72	2.35e-71	CDH12hi_Epithelial
17.946	FPR1	2.4296	5.16e-72	2.36e-71	CDH12hi_Epithelial
17.9447	C16orf95	1.37693	5.28e-72	2.41e-71	CDH12hi_Epithelial
17.9317	GREM2	1.53859	6.68e-72	3.05e-71	CDH12hi_Epithelial
17.9271	AC097460.1	1.86343	7.25e-72	3.31e-71	CDH12hi_Epithelial
17.9245	AC005355.1	2.13845	7.59e-72	3.47e-71	CDH12hi_Epithelial
17.9139	ADAMTS16	2.06412	9.18e-72	4.19e-71	CDH12hi_Epithelial
17.871	CDH2	2.19024	1.98e-71	9.05e-71	CDH12hi_Epithelial
17.8636	TPTE2	1.81895	2.27e-71	1.03e-70	CDH12hi_Epithelial
17.8627	LINC01787	2.83205	2.3e-71	1.05e-70	CDH12hi_Epithelial
17.845	ATP13A4	1.90365	3.16e-71	1.44e-70	CDH12hi_Epithelial
17.8325	PPEF1	2.10328	3.96e-71	1.8e-70	CDH12hi_Epithelial
17.8305	CYP1B1-AS1	1.63878	4.1e-71	1.87e-70	CDH12hi_Epithelial
17.8281	OSTN	2.45606	4.28e-71	1.95e-70	CDH12hi_Epithelial
17.8274	PAX7	2.60227	4.33e-71	1.97e-70	CDH12hi_Epithelial
17.8127	AC009365.1	2.66082	5.63e-71	2.56e-70	CDH12hi_Epithelial
17.8102	PHACTR3	2.06362	5.89e-71	2.68e-70	CDH12hi_Epithelial
17.7898	LINC01099	1.89917	8.48e-71	3.85e-70	CDH12hi_Epithelial
17.7889	CPPED1	1.38536	8.61e-71	3.91e-70	CDH12hi_Epithelial
17.7845	SGK3	0.822084	9.32e-71	4.23e-70	CDH12hi_Epithelial
17.7803	CYP51A1-AS1	2.45345	1e-70	4.55e-70	CDH12hi_Epithelial
17.7676	PDGFD	1.385	1.26e-70	5.7e-70	CDH12hi_Epithelial
17.7668	DPH6-DT	1.42386	1.28e-70	5.79e-70	CDH12hi_Epithelial
17.7653	PCYT1B	2.01535	1.31e-70	5.95e-70	CDH12hi_Epithelial
17.758	CHRNB4	1.98114	1.49e-70	6.77e-70	CDH12hi_Epithelial
17.7517	PHEX	1.8852	1.67e-70	7.57e-70	CDH12hi_Epithelial
17.7478	MAP3K19	2.0733	1.79e-70	8.11e-70	CDH12hi_Epithelial
17.7243	FAM186A	2.03051	2.72e-70	1.23e-69	CDH12hi_Epithelial
17.7001	ZNF658	1.52489	4.18e-70	1.89e-69	CDH12hi_Epithelial
17.6958	FILNC1	2.74079	4.52e-70	2.04e-69	CDH12hi_Epithelial
17.6953	ARMC9	0.974644	4.56e-70	2.06e-69	CDH12hi_Epithelial
17.69	RASGRP3	1.42392	5.01e-70	2.26e-69	CDH12hi_Epithelial
17.6876	AL033504.1	1.48687	5.23e-70	2.36e-69	CDH12hi_Epithelial
17.6616	F13A1	1.78749	8.28e-70	3.74e-69	CDH12hi_Epithelial
17.6405	TOPAZ1	2.58627	1.2e-69	5.44e-69	CDH12hi_Epithelial
17.6361	HCK	1.94451	1.3e-69	5.87e-69	CDH12hi_Epithelial
17.6271	GNG2	1.36376	1.53e-69	6.88e-69	CDH12hi_Epithelial
17.6072	AL132671.2	2.22041	2.17e-69	9.77e-69	CDH12hi_Epithelial
17.5923	GREB1	1.80482	2.82e-69	1.27e-68	CDH12hi_Epithelial
17.5779	GDNF-AS1	2.07135	3.64e-69	1.64e-68	CDH12hi_Epithelial
17.57	VAV1	1.89421	4.18e-69	1.88e-68	CDH12hi_Epithelial
17.5278	MYH13	2.33706	8.79e-69	3.94e-68	CDH12hi_Epithelial
17.5269	SLC47A1	1.71544	8.93e-69	4.01e-68	CDH12hi_Epithelial
17.5202	TCF7L1	0.806747	1e-68	4.51e-68	CDH12hi_Epithelial
17.5086	AC079760.2	1.98979	1.23e-68	5.53e-68	CDH12hi_Epithelial
17.5061	AC010884.1	2.59897	1.29e-68	5.78e-68	CDH12hi_Epithelial
17.5037	AC079298.3	2.47088	1.34e-68	6.02e-68	CDH12hi_Epithelial
17.482	TEX15	2.26005	1.96e-68	8.8e-68	CDH12hi_Epithelial
17.4702	FAM230C	1.66064	2.42e-68	1.08e-67	CDH12hi_Epithelial
17.4649	PADI4	2.44262	2.65e-68	1.19e-67	CDH12hi_Epithelial
17.456	HIF3A	2.18351	3.1e-68	1.39e-67	CDH12hi_Epithelial
17.4522	AC022558.2	1.58094	3.31e-68	1.48e-67	CDH12hi_Epithelial
17.4346	LINC01789	2.68363	4.51e-68	2.02e-67	CDH12hi_Epithelial
17.4263	C12orf75	1.2852	5.21e-68	2.33e-67	CDH12hi_Epithelial
17.4237	LINC01499	2.55573	5.45e-68	2.44e-67	CDH12hi_Epithelial
17.4224	AC012349.1	2.21303	5.58e-68	2.49e-67	CDH12hi_Epithelial
17.4018	LINC01950	2.02532	8e-68	3.57e-67	CDH12hi_Epithelial
17.3909	LINC00461	2.1842	9.67e-68	4.31e-67	CDH12hi_Epithelial
17.3754	AC005208.1	1.95504	1.27e-67	5.64e-67	CDH12hi_Epithelial
17.3696	HNF4A	2.50627	1.4e-67	6.24e-67	CDH12hi_Epithelial
17.3663	VWC2L	2.07999	1.48e-67	6.61e-67	CDH12hi_Epithelial
17.3594	LINC01169	2.04687	1.67e-67	7.45e-67	CDH12hi_Epithelial
17.3465	AP002370.2	2.43571	2.1e-67	9.32e-67	CDH12hi_Epithelial
17.3184	AL162725.2	2.36013	3.42e-67	1.52e-66	CDH12hi_Epithelial
17.3173	TTLL9	2.04902	3.48e-67	1.55e-66	CDH12hi_Epithelial
17.3018	AC007686.2	2.35348	4.56e-67	2.02e-66	CDH12hi_Epithelial
17.299	LINC01035	2.166	4.79e-67	2.12e-66	CDH12hi_Epithelial
17.2961	TFEC	1.84133	5.04e-67	2.23e-66	CDH12hi_Epithelial
17.2866	RAB3C	1.30788	5.94e-67	2.63e-66	CDH12hi_Epithelial
17.2796	AC087482.1	2.39067	6.7e-67	2.97e-66	CDH12hi_Epithelial
17.2512	SPOCK1	0.740008	1.1e-66	4.86e-66	CDH12hi_Epithelial
17.234	AL355390.2	2.45735	1.48e-66	6.53e-66	CDH12hi_Epithelial
17.2234	GPA33	2.15827	1.77e-66	7.84e-66	CDH12hi_Epithelial
17.2207	AC090679.1	2.81702	1.86e-66	8.21e-66	CDH12hi_Epithelial
17.2173	MYOCD	1.99254	1.97e-66	8.71e-66	CDH12hi_Epithelial
17.2138	LINC01019	2.6721	2.09e-66	9.24e-66	CDH12hi_Epithelial
17.2088	AC096746.1	2.40138	2.28e-66	1.01e-65	CDH12hi_Epithelial
17.2035	PRDM9	2.62625	2.5e-66	1.1e-65	CDH12hi_Epithelial
17.2021	CLRN1-AS1	2.33099	2.56e-66	1.13e-65	CDH12hi_Epithelial
17.198	AL356277.3	1.69575	2.75e-66	1.21e-65	CDH12hi_Epithelial
17.1971	KSR2	0.483332	2.79e-66	1.23e-65	CDH12hi_Epithelial
17.1967	KCNH1	2.09857	2.81e-66	1.24e-65	CDH12hi_Epithelial
17.1874	KLHL32	1.58411	3.3e-66	1.46e-65	CDH12hi_Epithelial
17.1832	MYH15	2.38391	3.55e-66	1.57e-65	CDH12hi_Epithelial
17.1814	CELF5	1.87874	3.66e-66	1.61e-65	CDH12hi_Epithelial
17.1812	LINC01781	2.86376	3.67e-66	1.62e-65	CDH12hi_Epithelial
17.158	LINC00159	1.97943	5.48e-66	2.41e-65	CDH12hi_Epithelial
17.1431	AC104123.1	0.664722	7.08e-66	3.12e-65	CDH12hi_Epithelial
17.1254	AC073082.1	2.78015	9.6e-66	4.23e-65	CDH12hi_Epithelial
17.1186	MAP3K15	2.032	1.08e-65	4.75e-65	CDH12hi_Epithelial
17.108	AC119868.2	2.49022	1.29e-65	5.7e-65	CDH12hi_Epithelial
17.1027	AC103770.1	3.01203	1.42e-65	6.24e-65	CDH12hi_Epithelial
17.0735	COLEC10	2.30659	2.34e-65	1.03e-64	CDH12hi_Epithelial
17.0652	PAMR1	2.04046	2.7e-65	1.18e-64	CDH12hi_Epithelial
17.038	GPR1	2.25567	4.29e-65	1.88e-64	CDH12hi_Epithelial
17.0271	AC021678.2	2.30471	5.17e-65	2.27e-64	CDH12hi_Epithelial
17.0208	USP2-AS1	1.98172	5.76e-65	2.53e-64	CDH12hi_Epithelial
17.0191	ADAM18	2.55047	5.93e-65	2.6e-64	CDH12hi_Epithelial
17.0138	PIK3CD	1.29688	6.49e-65	2.85e-64	CDH12hi_Epithelial
16.9828	AC128707.1	2.64292	1.1e-64	4.82e-64	CDH12hi_Epithelial
16.9792	SCN10A	2.63726	1.17e-64	5.13e-64	CDH12hi_Epithelial
16.9571	LINC00376	2.80044	1.7e-64	7.46e-64	CDH12hi_Epithelial
16.9275	LRRIQ3	2.09068	2.82e-64	1.23e-63	CDH12hi_Epithelial
16.9242	OLFM3	1.66346	2.99e-64	1.3e-63	CDH12hi_Epithelial
16.9082	ADAP2	1.72353	3.92e-64	1.71e-63	CDH12hi_Epithelial
16.9046	CCDC83	2.57352	4.16e-64	1.82e-63	CDH12hi_Epithelial
16.8952	SYNDIG1	1.48867	4.88e-64	2.13e-63	CDH12hi_Epithelial
16.8891	AC017091.1	2.67502	5.41e-64	2.36e-63	CDH12hi_Epithelial
16.8863	CNTN3	1.23812	5.68e-64	2.48e-63	CDH12hi_Epithelial
16.8679	CA13	1.70741	7.75e-64	3.38e-63	CDH12hi_Epithelial
16.8384	PIK3AP1	1.81883	1.28e-63	5.56e-63	CDH12hi_Epithelial
16.8199	LINC02149	2.83423	1.75e-63	7.6e-63	CDH12hi_Epithelial
16.8189	LINC02015	2.27542	1.77e-63	7.72e-63	CDH12hi_Epithelial
16.8082	HEATR4	1.54603	2.12e-63	9.24e-63	CDH12hi_Epithelial
16.7939	AL049869.2	2.31091	2.71e-63	1.18e-62	CDH12hi_Epithelial
16.7915	AC079098.1	2.68377	2.81e-63	1.22e-62	CDH12hi_Epithelial
16.7727	AL391704.2	2.42294	3.86e-63	1.68e-62	CDH12hi_Epithelial
16.7554	AC244453.1	1.12101	5.17e-63	2.25e-62	CDH12hi_Epithelial
16.7501	SLC4A4	0.893894	5.65e-63	2.45e-62	CDH12hi_Epithelial
16.7499	CR1	1.34994	5.67e-63	2.46e-62	CDH12hi_Epithelial
16.7363	ADD2	1.44828	7.13e-63	3.09e-62	CDH12hi_Epithelial
16.7341	BRINP2	2.46449	7.39e-63	3.2e-62	CDH12hi_Epithelial
16.7317	MDFIC2	2.43774	7.7e-63	3.34e-62	CDH12hi_Epithelial
16.7293	CHST8	1.66564	8.02e-63	3.48e-62	CDH12hi_Epithelial
16.7111	RPL28	0.299118	1.09e-62	4.71e-62	CDH12hi_Epithelial
16.6919	LINC01492	1.73667	1.5e-62	6.49e-62	CDH12hi_Epithelial
16.6822	PKIA-AS1	2.0349	1.76e-62	7.63e-62	CDH12hi_Epithelial
16.6774	ITGB1-DT	1.73451	1.91e-62	8.27e-62	CDH12hi_Epithelial
16.672	ZFR2	2.21404	2.09e-62	9.05e-62	CDH12hi_Epithelial
16.6551	AC012368.1	1.69445	2.78e-62	1.2e-61	CDH12hi_Epithelial
16.6426	SFRP4	2.301	3.42e-62	1.48e-61	CDH12hi_Epithelial
16.6357	AC021752.1	1.83012	3.84e-62	1.66e-61	CDH12hi_Epithelial
16.635	CDH6	2.28212	3.89e-62	1.68e-61	CDH12hi_Epithelial
16.627	BMP6	1.55246	4.44e-62	1.92e-61	CDH12hi_Epithelial
16.6149	LINC02405	1.83545	5.44e-62	2.35e-61	CDH12hi_Epithelial
16.6142	ECT2L	1.92962	5.5e-62	2.37e-61	CDH12hi_Epithelial
16.61	STXBP6	1.48701	5.9e-62	2.55e-61	CDH12hi_Epithelial
16.606	TLL2	2.09233	6.31e-62	2.72e-61	CDH12hi_Epithelial
16.6058	RCSD1	2.00389	6.33e-62	2.73e-61	CDH12hi_Epithelial
16.5969	CAV3	2.10101	7.34e-62	3.16e-61	CDH12hi_Epithelial
16.5969	AC098617.1	2.12789	7.34e-62	3.16e-61	CDH12hi_Epithelial
16.5848	ENTHD1	1.87169	8.98e-62	3.87e-61	CDH12hi_Epithelial
16.5842	GADL1	2.80709	9.07e-62	3.91e-61	CDH12hi_Epithelial
16.5788	ZNF521	0.977984	9.91e-62	4.27e-61	CDH12hi_Epithelial
16.5708	LGR6	2.28615	1.13e-61	4.88e-61	CDH12hi_Epithelial
16.5386	LINC02074	2.54283	1.94e-61	8.32e-61	CDH12hi_Epithelial
16.5297	FAM184B	1.28244	2.24e-61	9.64e-61	CDH12hi_Epithelial
16.5281	CNBD2	1.96749	2.3e-61	9.89e-61	CDH12hi_Epithelial
16.5188	PPP1R16B	1.64328	2.69e-61	1.15e-60	CDH12hi_Epithelial
16.5061	LINC01725	0.96518	3.32e-61	1.42e-60	CDH12hi_Epithelial
16.4981	CDH22	2.11354	3.79e-61	1.62e-60	CDH12hi_Epithelial
16.4911	LDHC	2.44664	4.25e-61	1.82e-60	CDH12hi_Epithelial
16.4807	LINC00698	2.30985	5.05e-61	2.17e-60	CDH12hi_Epithelial
16.4721	MMP2	1.64245	5.82e-61	2.5e-60	CDH12hi_Epithelial
16.4425	KCNS3	1.00359	9.5e-61	4.07e-60	CDH12hi_Epithelial
16.4365	AL121972.1	2.09445	1.05e-60	4.49e-60	CDH12hi_Epithelial
16.4233	CASC11	2.66997	1.3e-60	5.57e-60	CDH12hi_Epithelial
16.3893	THEGL	2.4218	2.28e-60	9.75e-60	CDH12hi_Epithelial
16.3815	AC024230.1	0.495674	2.59e-60	1.11e-59	CDH12hi_Epithelial
16.3791	ESR2	0.72199	2.7e-60	1.15e-59	CDH12hi_Epithelial
16.3751	ENPP3	1.97835	2.88e-60	1.23e-59	CDH12hi_Epithelial
16.3746	C3orf67-AS1	1.39512	2.9e-60	1.24e-59	CDH12hi_Epithelial
16.3719	LINC01562	2.35704	3.04e-60	1.3e-59	CDH12hi_Epithelial
16.3654	SLC4A8	1.69074	3.38e-60	1.44e-59	CDH12hi_Epithelial
16.35	AP001372.1	2.28462	4.35e-60	1.85e-59	CDH12hi_Epithelial
16.3488	AC114485.1	2.13494	4.43e-60	1.89e-59	CDH12hi_Epithelial
16.348	ZIC1	2.09424	4.49e-60	1.92e-59	CDH12hi_Epithelial
16.3456	FAT4	1.9919	4.68e-60	1.99e-59	CDH12hi_Epithelial
16.3376	TGM6	2.61987	5.33e-60	2.27e-59	CDH12hi_Epithelial
16.3273	TENM1	0.88558	6.31e-60	2.69e-59	CDH12hi_Epithelial
16.3259	SLC16A10	1.19113	6.46e-60	2.75e-59	CDH12hi_Epithelial
16.3188	MCMDC2	1.709	7.26e-60	3.09e-59	CDH12hi_Epithelial
16.3164	SCTR	2.49241	7.54e-60	3.21e-59	CDH12hi_Epithelial
16.3161	LINC01501	2.65991	7.59e-60	3.23e-59	CDH12hi_Epithelial
16.3117	AC024563.1	2.13909	8.14e-60	3.47e-59	CDH12hi_Epithelial
16.2935	AP003066.1	2.69011	1.1e-59	4.67e-59	CDH12hi_Epithelial
16.2891	LOXHD1	2.55874	1.18e-59	5.01e-59	CDH12hi_Epithelial
16.2801	AC007364.1	1.44655	1.37e-59	5.81e-59	CDH12hi_Epithelial
16.2796	MGAM2	2.43059	1.38e-59	5.86e-59	CDH12hi_Epithelial
16.2539	AL354771.1	2.64378	2.1e-59	8.91e-59	CDH12hi_Epithelial
16.247	AC022915.2	1.76456	2.34e-59	9.95e-59	CDH12hi_Epithelial
16.2404	RBMS3-AS2	2.41197	2.61e-59	1.11e-58	CDH12hi_Epithelial
16.2365	MT-ND6	1.15623	2.78e-59	1.18e-58	CDH12hi_Epithelial
16.2361	ELMOD1	2.52059	2.8e-59	1.19e-58	CDH12hi_Epithelial
16.2288	BRDT	1.90366	3.15e-59	1.34e-58	CDH12hi_Epithelial
16.2284	NOX4	1.82017	3.17e-59	1.35e-58	CDH12hi_Epithelial
16.2138	LINC02391	2.45179	4.03e-59	1.71e-58	CDH12hi_Epithelial
16.2085	RGS13	2.72372	4.39e-59	1.86e-58	CDH12hi_Epithelial
16.2003	SYT14	1.18215	5.02e-59	2.13e-58	CDH12hi_Epithelial
16.1908	AC073176.3	2.56526	5.86e-59	2.48e-58	CDH12hi_Epithelial
16.1763	GLYATL1	2.23393	7.41e-59	3.13e-58	CDH12hi_Epithelial
16.1722	SLC22A2	2.44329	7.92e-59	3.35e-58	CDH12hi_Epithelial
16.1618	AC068025.2	1.95607	9.38e-59	3.96e-58	CDH12hi_Epithelial
16.1524	CLDN10-AS1	2.27055	1.09e-58	4.61e-58	CDH12hi_Epithelial
16.126	REC114	2.12736	1.67e-58	7.07e-58	CDH12hi_Epithelial
16.1041	GRIA2	2.6551	2.39e-58	1.01e-57	CDH12hi_Epithelial
16.0945	SYTL3	1.18751	2.79e-58	1.17e-57	CDH12hi_Epithelial
16.0649	LINC02054	2.49595	4.5e-58	1.89e-57	CDH12hi_Epithelial
16.0587	RNF17	2.54651	4.97e-58	2.09e-57	CDH12hi_Epithelial
16.047	AC097658.2	2.38529	6e-58	2.53e-57	CDH12hi_Epithelial
16.0453	SLC8A1-AS1	0.988563	6.17e-58	2.59e-57	CDH12hi_Epithelial
16.0299	COL8A1	1.67438	7.91e-58	3.32e-57	CDH12hi_Epithelial
16.0295	ABCA3	1.11302	7.95e-58	3.34e-57	CDH12hi_Epithelial
16.0292	PSMA8	2.51253	7.99e-58	3.36e-57	CDH12hi_Epithelial
16.0162	TERB1	2.22832	9.84e-58	4.13e-57	CDH12hi_Epithelial
16.0156	COL13A1	2.31083	9.94e-58	4.17e-57	CDH12hi_Epithelial
16.0118	SYT16	1.06354	1.06e-57	4.44e-57	CDH12hi_Epithelial
15.9976	PTPN22	1.81163	1.33e-57	5.57e-57	CDH12hi_Epithelial
15.9962	TMEM156	1.94376	1.36e-57	5.7e-57	CDH12hi_Epithelial
15.9947	AC016907.2	2.42172	1.39e-57	5.83e-57	CDH12hi_Epithelial
15.9818	BANK1	0.466773	1.71e-57	7.18e-57	CDH12hi_Epithelial
15.9737	AC097059.1	2.64884	1.95e-57	8.17e-57	CDH12hi_Epithelial
15.9561	PCDH9-AS2	2.67817	2.58e-57	1.08e-56	CDH12hi_Epithelial
15.9555	AC021242.2	2.47503	2.61e-57	1.09e-56	CDH12hi_Epithelial
15.9523	AC007277.1	2.43421	2.74e-57	1.15e-56	CDH12hi_Epithelial
15.947	AC106729.1	2.20047	2.99e-57	1.25e-56	CDH12hi_Epithelial
15.9365	JAKMIP1	2.17028	3.54e-57	1.48e-56	CDH12hi_Epithelial
15.9348	WDR88	1.74201	3.64e-57	1.52e-56	CDH12hi_Epithelial
15.9311	LINC02201	2.3327	3.85e-57	1.61e-56	CDH12hi_Epithelial
15.9201	CPN1	2.62524	4.6e-57	1.92e-56	CDH12hi_Epithelial
15.9083	ATP10A	1.3502	5.55e-57	2.32e-56	CDH12hi_Epithelial
15.8986	CCDC36	2.17424	6.48e-57	2.71e-56	CDH12hi_Epithelial
15.8945	LINC01185	1.99595	6.91e-57	2.89e-56	CDH12hi_Epithelial
15.8883	CDH7	2.44964	7.63e-57	3.19e-56	CDH12hi_Epithelial
15.881	HORMAD2	2.66694	8.58e-57	3.58e-56	CDH12hi_Epithelial
15.8792	HNF4G	1.27859	8.82e-57	3.68e-56	CDH12hi_Epithelial
15.8777	AC105031.3	3.29651	9.05e-57	3.77e-56	CDH12hi_Epithelial
15.8773	ITK	1.92688	9.11e-57	3.8e-56	CDH12hi_Epithelial
15.8714	MROH2B	2.65665	9.99e-57	4.17e-56	CDH12hi_Epithelial
15.8686	BCL2L14	0.752526	1.05e-56	4.36e-56	CDH12hi_Epithelial
15.8566	LINC01684	2.2982	1.27e-56	5.27e-56	CDH12hi_Epithelial
15.8333	CLTCL1	1.17341	1.83e-56	7.63e-56	CDH12hi_Epithelial
15.8239	AP006565.1	1.15198	2.13e-56	8.86e-56	CDH12hi_Epithelial
15.8181	AC022826.2	2.42631	2.33e-56	9.71e-56	CDH12hi_Epithelial
15.8174	AP001605.1	2.47449	2.36e-56	9.82e-56	CDH12hi_Epithelial
15.8041	LMX1A	2.48081	2.92e-56	1.21e-55	CDH12hi_Epithelial
15.785	COL4A2	1.05152	3.95e-56	1.64e-55	CDH12hi_Epithelial
15.7834	GFRA2	2.13194	4.04e-56	1.68e-55	CDH12hi_Epithelial
15.7789	BFSP2	2.56525	4.35e-56	1.81e-55	CDH12hi_Epithelial
15.7663	LINC01205	2.60963	5.3e-56	2.2e-55	CDH12hi_Epithelial
15.7628	FAM20A	1.49038	5.61e-56	2.33e-55	CDH12hi_Epithelial
15.7452	PLB1	1.11153	7.41e-56	3.07e-55	CDH12hi_Epithelial
15.7447	NGEF	1.76543	7.47e-56	3.1e-55	CDH12hi_Epithelial
15.742	AC002074.1	2.38359	7.8e-56	3.23e-55	CDH12hi_Epithelial
15.733	CASC1	1.99619	8.98e-56	3.72e-55	CDH12hi_Epithelial
15.7256	WDR66	1.61213	1.01e-55	4.18e-55	CDH12hi_Epithelial
15.7236	AC004704.1	1.38317	1.04e-55	4.32e-55	CDH12hi_Epithelial
15.7207	LINC02335	2.45824	1.09e-55	4.52e-55	CDH12hi_Epithelial
15.7164	SLC8A3	1.83192	1.17e-55	4.84e-55	CDH12hi_Epithelial
15.6965	CRYM	1.87851	1.6e-55	6.61e-55	CDH12hi_Epithelial
15.6865	AC105094.2	2.03557	1.87e-55	7.74e-55	CDH12hi_Epithelial
15.6801	AL359232.1	1.15902	2.07e-55	8.56e-55	CDH12hi_Epithelial
15.6628	EPM2A	1.07558	2.72e-55	1.12e-54	CDH12hi_Epithelial
15.6478	COLGALT2	2.03452	3.44e-55	1.42e-54	CDH12hi_Epithelial
15.6438	PLXDC1	1.48453	3.66e-55	1.51e-54	CDH12hi_Epithelial
15.6395	KIAA0319	1.55157	3.92e-55	1.62e-54	CDH12hi_Epithelial
15.6381	CPB1	2.7519	4.01e-55	1.66e-54	CDH12hi_Epithelial
15.6125	KLHL4	2.24074	5.99e-55	2.47e-54	CDH12hi_Epithelial
15.5955	CR1L	1.66304	7.81e-55	3.22e-54	CDH12hi_Epithelial
15.5892	DDX4	2.49432	8.62e-55	3.55e-54	CDH12hi_Epithelial
15.5861	CSNKA2IP	2.55632	9.05e-55	3.73e-54	CDH12hi_Epithelial
15.581	AC024257.1	2.6195	9.8e-55	4.04e-54	CDH12hi_Epithelial
15.5432	AP000812.1	2.25749	1.77e-54	7.28e-54	CDH12hi_Epithelial
15.5267	UTS2B	2.42801	2.29e-54	9.4e-54	CDH12hi_Epithelial
15.518	PTH2R	0.850507	2.62e-54	1.08e-53	CDH12hi_Epithelial
15.5012	PRDM5	1.5923	3.41e-54	1.4e-53	CDH12hi_Epithelial
15.4864	CABCOCO1	2.63429	4.28e-54	1.76e-53	CDH12hi_Epithelial
15.4794	FRMD6-AS2	1.51702	4.78e-54	1.96e-53	CDH12hi_Epithelial
15.475	AC015971.1	1.67185	5.12e-54	2.1e-53	CDH12hi_Epithelial
15.4741	TENM4	0.409881	5.19e-54	2.13e-53	CDH12hi_Epithelial
15.4683	SCARA5	2.47475	5.68e-54	2.33e-53	CDH12hi_Epithelial
15.4572	SLC7A14	1.77298	6.75e-54	2.76e-53	CDH12hi_Epithelial
15.4557	AL157911.1	1.92111	6.91e-54	2.83e-53	CDH12hi_Epithelial
15.4527	PARVB	1.38598	7.24e-54	2.96e-53	CDH12hi_Epithelial
15.4508	AL078590.3	2.28602	7.45e-54	3.05e-53	CDH12hi_Epithelial
15.42	NCMAP	1.76425	1.2e-53	4.91e-53	CDH12hi_Epithelial
15.4138	AL713851.1	2.73334	1.32e-53	5.41e-53	CDH12hi_Epithelial
15.408	STX8	0.368806	1.45e-53	5.91e-53	CDH12hi_Epithelial
15.3987	RECK	1.56299	1.67e-53	6.82e-53	CDH12hi_Epithelial
15.3868	FAM184A	1.21504	2.01e-53	8.2e-53	CDH12hi_Epithelial
15.3826	TMEM182	0.95669	2.14e-53	8.74e-53	CDH12hi_Epithelial
15.3754	KANK4	1.14521	2.39e-53	9.76e-53	CDH12hi_Epithelial
15.3735	NUCB2	1.08154	2.46e-53	1e-52	CDH12hi_Epithelial
15.3624	KCNH8	0.89549	2.93e-53	1.19e-52	CDH12hi_Epithelial
15.3596	TMC3-AS1	2.202	3.05e-53	1.24e-52	CDH12hi_Epithelial
15.3565	ST8SIA6	0.975884	3.21e-53	1.31e-52	CDH12hi_Epithelial
15.3491	AC016723.1	2.19623	3.59e-53	1.46e-52	CDH12hi_Epithelial
15.3454	FSIP1	1.50625	3.8e-53	1.55e-52	CDH12hi_Epithelial
15.3399	ART3	2.15446	4.14e-53	1.68e-52	CDH12hi_Epithelial
15.3388	ADGRE3	1.42399	4.21e-53	1.71e-52	CDH12hi_Epithelial
15.3382	KIF26B	0.226613	4.25e-53	1.73e-52	CDH12hi_Epithelial
15.3214	LINC01088	1.08266	5.51e-53	2.24e-52	CDH12hi_Epithelial
15.3003	NXN	0.584329	7.61e-53	3.09e-52	CDH12hi_Epithelial
15.296	SLC7A7	1.95452	8.13e-53	3.3e-52	CDH12hi_Epithelial
15.2934	ST6GALNAC5	1.51306	8.46e-53	3.43e-52	CDH12hi_Epithelial
15.2844	CDC20B	2.75275	9.71e-53	3.94e-52	CDH12hi_Epithelial
15.2833	NINJ2	1.81958	9.87e-53	4.01e-52	CDH12hi_Epithelial
15.2704	SLC28A1	2.22123	1.2e-52	4.89e-52	CDH12hi_Epithelial
15.269	ADORA2A-AS1	2.14272	1.23e-52	4.99e-52	CDH12hi_Epithelial
15.268	TEX36	2.38976	1.25e-52	5.07e-52	CDH12hi_Epithelial
15.2678	AC074351.1	2.49342	1.25e-52	5.08e-52	CDH12hi_Epithelial
15.2613	COL6A6	1.9938	1.38e-52	5.61e-52	CDH12hi_Epithelial
15.2519	ENAM	2.34143	1.6e-52	6.48e-52	CDH12hi_Epithelial
15.2491	AC116634.1	2.34992	1.67e-52	6.76e-52	CDH12hi_Epithelial
15.2449	ITGA11	2.17231	1.78e-52	7.2e-52	CDH12hi_Epithelial
15.1951	LINC01982	1.86691	3.81e-52	1.54e-51	CDH12hi_Epithelial
15.1923	PPP1R1C	1.77339	3.98e-52	1.61e-51	CDH12hi_Epithelial
15.1781	SMOC2	1.43228	4.94e-52	1.99e-51	CDH12hi_Epithelial
15.1747	ZBBX	2.2815	5.2e-52	2.1e-51	CDH12hi_Epithelial
15.1635	TEK	2.3223	6.17e-52	2.49e-51	CDH12hi_Epithelial
15.1577	AC021192.1	2.89131	6.74e-52	2.72e-51	CDH12hi_Epithelial
15.1575	NLRP8	2.62033	6.76e-52	2.73e-51	CDH12hi_Epithelial
15.1497	MRC1	1.70981	7.61e-52	3.07e-51	CDH12hi_Epithelial
15.1494	OCA2	0.671624	7.64e-52	3.08e-51	CDH12hi_Epithelial
15.1399	PIGX	1.10771	8.83e-52	3.56e-51	CDH12hi_Epithelial
15.1359	AC090371.2	2.42065	9.39e-52	3.78e-51	CDH12hi_Epithelial
15.1356	AL359237.1	2.38731	9.43e-52	3.8e-51	CDH12hi_Epithelial
15.1185	OR3A2	1.83724	1.22e-51	4.92e-51	CDH12hi_Epithelial
15.1082	ELN	2.00532	1.43e-51	5.76e-51	CDH12hi_Epithelial
15.0892	RMDN2-AS1	1.7691	1.91e-51	7.67e-51	CDH12hi_Epithelial
15.0865	TMEM202-AS1	1.86491	1.99e-51	7.99e-51	CDH12hi_Epithelial
15.0795	PLPPR5	2.72131	2.21e-51	8.88e-51	CDH12hi_Epithelial
15.0697	NOVA1	1.65359	2.56e-51	1.03e-50	CDH12hi_Epithelial
15.0563	CD247	1.49866	3.14e-51	1.26e-50	CDH12hi_Epithelial
15.0324	BMP5	2.13102	4.5e-51	1.81e-50	CDH12hi_Epithelial
15.0307	STAC	1.70665	4.62e-51	1.85e-50	CDH12hi_Epithelial
15.028	RETREG1	1.10326	4.81e-51	1.93e-50	CDH12hi_Epithelial
15.0068	SYCP1	2.43327	6.62e-51	2.65e-50	CDH12hi_Epithelial
15.0055	TNFRSF8	2.08829	6.76e-51	2.71e-50	CDH12hi_Epithelial
14.9978	BBOF1	1.40266	7.59e-51	3.04e-50	CDH12hi_Epithelial
14.9887	AC096570.1	2.57739	8.71e-51	3.48e-50	CDH12hi_Epithelial
14.985	LMOD1	2.20736	9.2e-51	3.68e-50	CDH12hi_Epithelial
14.9768	CASR	2.18315	1.04e-50	4.16e-50	CDH12hi_Epithelial
14.9745	AC239727.1	2.07516	1.08e-50	4.31e-50	CDH12hi_Epithelial
14.9546	CCDC30	0.68147	1.45e-50	5.81e-50	CDH12hi_Epithelial
14.9317	WNT3	2.1269	2.05e-50	8.18e-50	CDH12hi_Epithelial
14.9293	PLAC1	1.5185	2.13e-50	8.48e-50	CDH12hi_Epithelial
14.9027	AC122685.1	2.05711	3.17e-50	1.26e-49	CDH12hi_Epithelial
14.8875	ARMH1	1.45732	3.97e-50	1.58e-49	CDH12hi_Epithelial
14.8871	ADRA1B	2.36117	4e-50	1.59e-49	CDH12hi_Epithelial
14.8781	RGS9	1.87987	4.57e-50	1.82e-49	CDH12hi_Epithelial
14.87	AL662796.1	1.02495	5.16e-50	2.06e-49	CDH12hi_Epithelial
14.8614	AC092958.1	2.91994	5.86e-50	2.34e-49	CDH12hi_Epithelial
14.8592	ELOVL2-AS1	2.61371	6.06e-50	2.41e-49	CDH12hi_Epithelial
14.8543	TET1	0.963155	6.52e-50	2.59e-49	CDH12hi_Epithelial
14.8539	STAT4	1.55823	6.56e-50	2.61e-49	CDH12hi_Epithelial
14.8462	MAJIN	2.36385	7.36e-50	2.93e-49	CDH12hi_Epithelial
14.842	AC099788.1	2.11286	7.84e-50	3.12e-49	CDH12hi_Epithelial
14.8288	DAO	2.4623	9.54e-50	3.79e-49	CDH12hi_Epithelial
14.8269	F8	1.47807	9.82e-50	3.9e-49	CDH12hi_Epithelial
14.8137	UTRN	0.440306	1.19e-49	4.74e-49	CDH12hi_Epithelial
14.8073	AC017002.5	1.51649	1.31e-49	5.21e-49	CDH12hi_Epithelial
14.8038	AC009299.3	2.02931	1.39e-49	5.49e-49	CDH12hi_Epithelial
14.8	COL15A1	1.98626	1.47e-49	5.81e-49	CDH12hi_Epithelial
14.7958	AL133346.1	2.255	1.56e-49	6.18e-49	CDH12hi_Epithelial
14.7954	EFCAB5	1.20076	1.57e-49	6.22e-49	CDH12hi_Epithelial
14.7799	CNR2	2.29852	1.98e-49	7.83e-49	CDH12hi_Epithelial
14.7763	AC009264.1	0.478886	2.08e-49	8.25e-49	CDH12hi_Epithelial
14.7689	BPIFC	2.50373	2.33e-49	9.21e-49	CDH12hi_Epithelial
14.7625	2021-03-04	1.81002	2.56e-49	1.01e-48	CDH12hi_Epithelial
14.7608	RNF157	1.34168	2.62e-49	1.04e-48	CDH12hi_Epithelial
14.741	B2M	0.142651	3.51e-49	1.39e-48	CDH12hi_Epithelial
14.7296	MIR3976HG	2.68855	4.16e-49	1.65e-48	CDH12hi_Epithelial
14.7251	CCDC63	2.49757	4.45e-49	1.76e-48	CDH12hi_Epithelial
14.7208	ZNF385C	1.79949	4.74e-49	1.87e-48	CDH12hi_Epithelial
14.7204	DISC1	1.0391	4.77e-49	1.89e-48	CDH12hi_Epithelial
14.7164	RTN4RL1	1.58086	5.06e-49	2e-48	CDH12hi_Epithelial
14.7033	AC006115.3	2.60635	6.14e-49	2.43e-48	CDH12hi_Epithelial
14.6994	AP003063.1	1.75469	6.5e-49	2.57e-48	CDH12hi_Epithelial
14.6974	STARD4-AS1	1.51637	6.69e-49	2.64e-48	CDH12hi_Epithelial
14.6937	MAP3K20-AS1	1.99715	7.07e-49	2.79e-48	CDH12hi_Epithelial
14.6896	MFSD2B	1.94849	7.52e-49	2.97e-48	CDH12hi_Epithelial
14.6852	AC004870.4	2.73407	8.02e-49	3.16e-48	CDH12hi_Epithelial
14.6665	AC092167.1	1.99764	1.06e-48	4.17e-48	CDH12hi_Epithelial
14.6652	FBXO47	2.16794	1.08e-48	4.24e-48	CDH12hi_Epithelial
14.6585	LINC01331	2.30577	1.19e-48	4.68e-48	CDH12hi_Epithelial
14.6485	LINC00908	1.80622	1.38e-48	5.42e-48	CDH12hi_Epithelial
14.6205	DENND5B	0.728461	2.08e-48	8.18e-48	CDH12hi_Epithelial
14.6076	ACSBG2	1.90255	2.51e-48	9.88e-48	CDH12hi_Epithelial
14.6011	AL136418.1	1.92694	2.76e-48	1.09e-47	CDH12hi_Epithelial
14.5987	DIXDC1	1.41294	2.86e-48	1.13e-47	CDH12hi_Epithelial
14.5979	AL445426.1	1.9245	2.89e-48	1.14e-47	CDH12hi_Epithelial
14.5851	ENTPD1	1.34953	3.49e-48	1.37e-47	CDH12hi_Epithelial
14.5829	RADIL	2.00921	3.61e-48	1.42e-47	CDH12hi_Epithelial
14.5673	NCF1	1.69246	4.54e-48	1.78e-47	CDH12hi_Epithelial
14.5426	GACAT1	2.67512	6.51e-48	2.55e-47	CDH12hi_Epithelial
14.5302	GALNTL5	2.57548	7.8e-48	3.06e-47	CDH12hi_Epithelial
14.5229	AL356234.2	2.29483	8.67e-48	3.4e-47	CDH12hi_Epithelial
14.5112	SACS	1.37769	1.03e-47	4.03e-47	CDH12hi_Epithelial
14.5111	LINC01709	2.6041	1.03e-47	4.04e-47	CDH12hi_Epithelial
14.5104	LINC02241	0.658478	1.04e-47	4.08e-47	CDH12hi_Epithelial
14.5095	TACR3	2.06127	1.06e-47	4.13e-47	CDH12hi_Epithelial
14.5078	TVP23A	2.24073	1.08e-47	4.23e-47	CDH12hi_Epithelial
14.4978	COL6A5	2.80473	1.25e-47	4.9e-47	CDH12hi_Epithelial
14.4932	DDR2	1.13548	1.34e-47	5.23e-47	CDH12hi_Epithelial
14.4914	MUC19	2.32658	1.37e-47	5.37e-47	CDH12hi_Epithelial
14.491	ABCB11	2.50347	1.38e-47	5.4e-47	CDH12hi_Epithelial
14.4822	AC004862.1	2.71643	1.57e-47	6.14e-47	CDH12hi_Epithelial
14.4687	AL358075.4	2.3884	1.91e-47	7.46e-47	CDH12hi_Epithelial
14.4636	PGLYRP2	2.11117	2.06e-47	8.04e-47	CDH12hi_Epithelial
14.4472	CLDN14	1.83141	2.61e-47	1.02e-46	CDH12hi_Epithelial
14.4323	CFAP52	2.00403	3.24e-47	1.26e-46	CDH12hi_Epithelial
14.4305	GLRA3	1.78075	3.32e-47	1.3e-46	CDH12hi_Epithelial
14.4286	DNAJC27-AS1	1.66392	3.42e-47	1.33e-46	CDH12hi_Epithelial
14.412	LRRC9	1.96804	4.35e-47	1.7e-46	CDH12hi_Epithelial
14.4056	PRB2	2.3516	4.77e-47	1.86e-46	CDH12hi_Epithelial
14.3929	CPS1	2.11228	5.74e-47	2.23e-46	CDH12hi_Epithelial
14.3903	SCN2A	1.37982	5.95e-47	2.32e-46	CDH12hi_Epithelial
14.3861	PLUT	1.62744	6.33e-47	2.46e-46	CDH12hi_Epithelial
14.3847	CD226	1.85752	6.45e-47	2.51e-46	CDH12hi_Epithelial
14.3835	IL31RA	2.60886	6.57e-47	2.56e-46	CDH12hi_Epithelial
14.3731	FGF13	0.661234	7.63e-47	2.97e-46	CDH12hi_Epithelial
14.3722	AC068722.1	1.32602	7.74e-47	3.01e-46	CDH12hi_Epithelial
14.3706	ARPP21	2.79407	7.92e-47	3.08e-46	CDH12hi_Epithelial
14.3705	APOH	2.56714	7.92e-47	3.08e-46	CDH12hi_Epithelial
14.368	CTXND2	2.33833	8.22e-47	3.2e-46	CDH12hi_Epithelial
14.3659	LMNB1-DT	1.94882	8.47e-47	3.29e-46	CDH12hi_Epithelial
14.3504	AC090572.3	2.8911	1.06e-46	4.12e-46	CDH12hi_Epithelial
14.3503	NREP	1.03037	1.06e-46	4.12e-46	CDH12hi_Epithelial
14.3383	LINC01258	1.79831	1.26e-46	4.89e-46	CDH12hi_Epithelial
14.3369	ANKRD29	1.98341	1.29e-46	5e-46	CDH12hi_Epithelial
14.3329	LINC01248	2.40935	1.36e-46	5.29e-46	CDH12hi_Epithelial
14.308	SI	2.79312	1.95e-46	7.56e-46	CDH12hi_Epithelial
14.3036	KCNK10	1.92595	2.08e-46	8.05e-46	CDH12hi_Epithelial
14.2969	ANXA13	2.47584	2.29e-46	8.86e-46	CDH12hi_Epithelial
14.2969	LINC02492	1.91382	2.29e-46	8.86e-46	CDH12hi_Epithelial
14.2969	AL513323.1	2.41134	2.29e-46	8.86e-46	CDH12hi_Epithelial
14.295	MIR4527HG	1.60208	2.35e-46	9.1e-46	CDH12hi_Epithelial
14.2945	AC011396.2	2.64772	2.37e-46	9.17e-46	CDH12hi_Epithelial
14.2936	LRRIQ1	1.31555	2.4e-46	9.28e-46	CDH12hi_Epithelial
14.2905	SHANK1	2.37637	2.51e-46	9.71e-46	CDH12hi_Epithelial
14.2882	FBN1	0.933188	2.59e-46	1e-45	CDH12hi_Epithelial
14.2811	CLUL1	2.35406	2.87e-46	1.11e-45	CDH12hi_Epithelial
14.2775	POU6F2	0.571364	3.02e-46	1.17e-45	CDH12hi_Epithelial
14.2704	TPK1	0.731067	3.35e-46	1.29e-45	CDH12hi_Epithelial
14.2699	LINC02231	2.34261	3.37e-46	1.3e-45	CDH12hi_Epithelial
14.2675	AL354861.2	2.14755	3.49e-46	1.35e-45	CDH12hi_Epithelial
14.2595	LINC02228	1.79296	3.91e-46	1.51e-45	CDH12hi_Epithelial
14.2487	KLB	1.88433	4.57e-46	1.76e-45	CDH12hi_Epithelial
14.248	AC090921.1	1.98399	4.61e-46	1.78e-45	CDH12hi_Epithelial
14.2405	LINC00589	2.09396	5.14e-46	1.98e-45	CDH12hi_Epithelial
14.2196	OVCH1-AS1	2.39197	6.92e-46	2.67e-45	CDH12hi_Epithelial
14.217	HVCN1	1.77646	7.19e-46	2.77e-45	CDH12hi_Epithelial
14.2062	MEIOB	1.88655	8.39e-46	3.23e-45	CDH12hi_Epithelial
14.2016	ACTN2	2.29566	8.95e-46	3.45e-45	CDH12hi_Epithelial
14.1988	SEMA5B	2.15247	9.33e-46	3.59e-45	CDH12hi_Epithelial
14.1954	ANKRD34C-AS1	2.66551	9.78e-46	3.76e-45	CDH12hi_Epithelial
14.1817	C2orf78	2.64127	1.19e-45	4.57e-45	CDH12hi_Epithelial
14.1773	MEIOC	1.96384	1.27e-45	4.87e-45	CDH12hi_Epithelial
14.1611	DEUP1	1.87778	1.6e-45	6.13e-45	CDH12hi_Epithelial
14.1508	IL5RA	2.52626	1.85e-45	7.1e-45	CDH12hi_Epithelial
14.1453	AC011483.1	2.2141	2e-45	7.67e-45	CDH12hi_Epithelial
14.1442	CCDC148	1.271	2.03e-45	7.79e-45	CDH12hi_Epithelial
14.1408	GFRA1	1.427	2.13e-45	8.18e-45	CDH12hi_Epithelial
14.1406	AC023796.1	2.73674	2.13e-45	8.19e-45	CDH12hi_Epithelial
14.1277	POLN	1.39643	2.56e-45	9.85e-45	CDH12hi_Epithelial
14.1272	LINC00924	2.82273	2.58e-45	9.91e-45	CDH12hi_Epithelial
14.126	SLCO2B1	1.29477	2.63e-45	1.01e-44	CDH12hi_Epithelial
14.1205	RGS20	1.03442	2.84e-45	1.09e-44	CDH12hi_Epithelial
14.11	DNAAF4	1.13041	3.3e-45	1.26e-44	CDH12hi_Epithelial
14.1036	LRRC4B	2.08573	3.61e-45	1.38e-44	CDH12hi_Epithelial
14.1011	TEX28	2.44026	3.74e-45	1.43e-44	CDH12hi_Epithelial
14.097	AC024475.4	2.55659	3.96e-45	1.52e-44	CDH12hi_Epithelial
14.0969	GLRA2	2.00351	3.97e-45	1.52e-44	CDH12hi_Epithelial
14.0819	UBE2U	2.61746	4.9e-45	1.88e-44	CDH12hi_Epithelial
14.0676	RHBDL3	1.44989	6.01e-45	2.3e-44	CDH12hi_Epithelial
14.0634	HNF4A-AS1	2.64639	6.38e-45	2.44e-44	CDH12hi_Epithelial
14.0532	ASXL3	2.09533	7.36e-45	2.82e-44	CDH12hi_Epithelial
14.0459	SCAMP5	1.28899	8.17e-45	3.12e-44	CDH12hi_Epithelial
14.0433	HMGCLL1	2.7064	8.46e-45	3.24e-44	CDH12hi_Epithelial
14.0363	AC010511.1	2.43822	9.35e-45	3.57e-44	CDH12hi_Epithelial
14.0249	AC010230.1	2.55483	1.1e-44	4.19e-44	CDH12hi_Epithelial
14.0231	HFM1	1.65428	1.13e-44	4.3e-44	CDH12hi_Epithelial
14.0228	PXT1	2.27585	1.13e-44	4.32e-44	CDH12hi_Epithelial
14.0197	LINC01266	0.884344	1.18e-44	4.51e-44	CDH12hi_Epithelial
14.0127	FER1L6-AS1	2.77204	1.3e-44	4.97e-44	CDH12hi_Epithelial
14.0096	ALPK2	1.30981	1.36e-44	5.2e-44	CDH12hi_Epithelial
14.0045	AC007611.1	2.13177	1.46e-44	5.58e-44	CDH12hi_Epithelial
14.0008	LINC02325	2.64428	1.54e-44	5.88e-44	CDH12hi_Epithelial
13.9955	C11orf65	1.3553	1.66e-44	6.34e-44	CDH12hi_Epithelial
13.9906	AC022498.1	2.57782	1.78e-44	6.78e-44	CDH12hi_Epithelial
13.9875	LRGUK	1.29658	1.86e-44	7.08e-44	CDH12hi_Epithelial
13.9775	ABCA4	2.06403	2.14e-44	8.14e-44	CDH12hi_Epithelial
13.9747	GLYAT	2.37435	2.22e-44	8.48e-44	CDH12hi_Epithelial
13.9682	ELAVL4	1.14303	2.44e-44	9.28e-44	CDH12hi_Epithelial
13.9488	EXOC3L2	2.19141	3.2e-44	1.22e-43	CDH12hi_Epithelial
13.9402	RAB11FIP5	1.64001	3.61e-44	1.37e-43	CDH12hi_Epithelial
13.9294	GPLD1	1.46685	4.2e-44	1.6e-43	CDH12hi_Epithelial
13.9149	OR4N2	2.66865	5.14e-44	1.95e-43	CDH12hi_Epithelial
13.9116	STARD9	1.15669	5.39e-44	2.05e-43	CDH12hi_Epithelial
13.896	HSD11B1	2.46878	6.7e-44	2.54e-43	CDH12hi_Epithelial
13.8572	C17orf99	2.16063	1.15e-43	4.36e-43	CDH12hi_Epithelial
13.8462	AC011092.2	1.23798	1.34e-43	5.08e-43	CDH12hi_Epithelial
13.8206	ASIP	1.79036	1.91e-43	7.24e-43	CDH12hi_Epithelial
13.8116	LINC02540	2.77845	2.17e-43	8.2e-43	CDH12hi_Epithelial
13.7954	WIF1	2.82326	2.72e-43	1.03e-42	CDH12hi_Epithelial
13.792	LINC01387	2.71504	2.85e-43	1.08e-42	CDH12hi_Epithelial
13.7837	GCNT1	1.37453	3.19e-43	1.21e-42	CDH12hi_Epithelial
13.7806	ROR1-AS1	2.42737	3.34e-43	1.26e-42	CDH12hi_Epithelial
13.7658	ENTPD1-AS1	0.560643	4.09e-43	1.54e-42	CDH12hi_Epithelial
13.7549	AC010145.1	2.54744	4.76e-43	1.8e-42	CDH12hi_Epithelial
13.71	LINC02227	2.61675	8.85e-43	3.34e-42	CDH12hi_Epithelial
13.7062	AC025470.2	2.52678	9.32e-43	3.51e-42	CDH12hi_Epithelial
13.7035	PQLC2L	2.35038	9.67e-43	3.64e-42	CDH12hi_Epithelial
13.696	MDS2	2.26638	1.07e-42	4.04e-42	CDH12hi_Epithelial
13.6881	ADRA1A	2.57894	1.2e-42	4.5e-42	CDH12hi_Epithelial
13.6837	SLC1A2	1.31276	1.27e-42	4.78e-42	CDH12hi_Epithelial
13.6785	AL096799.1	2.72268	1.37e-42	5.14e-42	CDH12hi_Epithelial
13.666	LINC00964	1.57406	1.62e-42	6.09e-42	CDH12hi_Epithelial
13.6653	IL34	1.58103	1.64e-42	6.15e-42	CDH12hi_Epithelial
13.6527	AC008662.1	2.71326	1.95e-42	7.31e-42	CDH12hi_Epithelial
13.6507	C17orf64	2.41262	2e-42	7.51e-42	CDH12hi_Epithelial
13.65	AC008629.1	1.65303	2.02e-42	7.59e-42	CDH12hi_Epithelial
13.6494	SLC17A8	2.40462	2.03e-42	7.64e-42	CDH12hi_Epithelial
13.6467	CSRNP3	1.17853	2.11e-42	7.94e-42	CDH12hi_Epithelial
13.6452	AC068672.2	2.78126	2.16e-42	8.1e-42	CDH12hi_Epithelial
13.6409	LRRC74A	2.46926	2.29e-42	8.59e-42	CDH12hi_Epithelial
13.6335	AC012574.1	2.50896	2.53e-42	9.5e-42	CDH12hi_Epithelial
13.6326	AC090517.4	1.12717	2.56e-42	9.62e-42	CDH12hi_Epithelial
13.632	NEK5	1.83055	2.58e-42	9.7e-42	CDH12hi_Epithelial
13.6267	LCK	1.61222	2.78e-42	1.04e-41	CDH12hi_Epithelial
13.6264	TIAM2	0.289727	2.79e-42	1.05e-41	CDH12hi_Epithelial
13.6178	AC068205.1	1.87168	3.14e-42	1.18e-41	CDH12hi_Epithelial
13.607	AC020718.1	2.54151	3.64e-42	1.36e-41	CDH12hi_Epithelial
13.6019	TMTC1	0.750603	3.9e-42	1.46e-41	CDH12hi_Epithelial
13.5903	TRIM5	1.06359	4.57e-42	1.71e-41	CDH12hi_Epithelial
13.585	SLC13A1	2.8061	4.91e-42	1.84e-41	CDH12hi_Epithelial
13.5835	LINC01010	2.47655	5.02e-42	1.88e-41	CDH12hi_Epithelial
13.5808	AL583859.2	2.96058	5.21e-42	1.95e-41	CDH12hi_Epithelial
13.5797	AP002986.1	1.68126	5.29e-42	1.98e-41	CDH12hi_Epithelial
13.5764	SUSD5	2.26965	5.53e-42	2.07e-41	CDH12hi_Epithelial
13.5563	AC107067.1	2.43867	7.27e-42	2.72e-41	CDH12hi_Epithelial
13.5407	SPECC1	1.32165	8.99e-42	3.36e-41	CDH12hi_Epithelial
13.5375	PRTFDC1	1.2473	9.4e-42	3.51e-41	CDH12hi_Epithelial
13.4984	FBXO36	1.22559	1.6e-41	5.96e-41	CDH12hi_Epithelial
13.4973	SULF2	0.891031	1.62e-41	6.05e-41	CDH12hi_Epithelial
13.4963	LINC01580	2.66906	1.65e-41	6.14e-41	CDH12hi_Epithelial
13.4925	AC087473.1	2.54055	1.73e-41	6.46e-41	CDH12hi_Epithelial
13.4871	ATP6V1C2	1.86153	1.86e-41	6.95e-41	CDH12hi_Epithelial
13.4865	CHRNA7	1.03218	1.88e-41	7.01e-41	CDH12hi_Epithelial
13.4744	LINC02355	2.43878	2.21e-41	8.26e-41	CDH12hi_Epithelial
13.4729	SLC25A20	1.74029	2.26e-41	8.42e-41	CDH12hi_Epithelial
13.4714	BICC1	0.704429	2.3e-41	8.59e-41	CDH12hi_Epithelial
13.4612	AC007389.3	2.42881	2.64e-41	9.86e-41	CDH12hi_Epithelial
13.4533	LINC02320	2.31182	2.94e-41	1.1e-40	CDH12hi_Epithelial
13.4399	AC092017.3	2.67325	3.53e-41	1.31e-40	CDH12hi_Epithelial
13.4346	SHISAL2A	2.1741	3.79e-41	1.41e-40	CDH12hi_Epithelial
13.43	BPIFB1	1.93675	4.03e-41	1.5e-40	CDH12hi_Epithelial
13.4196	BMPER	0.970526	4.64e-41	1.73e-40	CDH12hi_Epithelial
13.411	METTL24	2.03045	5.22e-41	1.94e-40	CDH12hi_Epithelial
13.4073	AF123462.1	2.34786	5.48e-41	2.04e-40	CDH12hi_Epithelial
13.406	CFAP74	2.15312	5.58e-41	2.07e-40	CDH12hi_Epithelial
13.4057	LINC01951	2.38295	5.6e-41	2.08e-40	CDH12hi_Epithelial
13.3963	LURAP1L-AS1	1.74098	6.35e-41	2.36e-40	CDH12hi_Epithelial
13.391	AC006581.2	1.56411	6.83e-41	2.54e-40	CDH12hi_Epithelial
13.3852	DYTN	2.59709	7.37e-41	2.74e-40	CDH12hi_Epithelial
13.3843	WFDC3	1.95979	7.47e-41	2.77e-40	CDH12hi_Epithelial
13.3823	RNFT2	1.28866	7.67e-41	2.85e-40	CDH12hi_Epithelial
13.3818	GATA4	1.95267	7.73e-41	2.87e-40	CDH12hi_Epithelial
13.3778	LINC01234	2.23632	8.15e-41	3.02e-40	CDH12hi_Epithelial
13.3711	EFCAB6	1.16317	8.92e-41	3.31e-40	CDH12hi_Epithelial
13.3695	ATP13A5	2.54262	9.12e-41	3.38e-40	CDH12hi_Epithelial
13.3628	GFI1B	2.54369	9.98e-41	3.7e-40	CDH12hi_Epithelial
13.3623	COL5A3	1.93262	1e-40	3.72e-40	CDH12hi_Epithelial
13.343	AL606804.1	2.74873	1.3e-40	4.82e-40	CDH12hi_Epithelial
13.3337	CHRNB3	2.36182	1.47e-40	5.46e-40	CDH12hi_Epithelial
13.3256	PROS1	1.66076	1.64e-40	6.08e-40	CDH12hi_Epithelial
13.3161	PIWIL3	2.519	1.87e-40	6.91e-40	CDH12hi_Epithelial
13.3157	C4orf50	2.32251	1.88e-40	6.95e-40	CDH12hi_Epithelial
13.3138	TOGARAM2	2.35527	1.92e-40	7.12e-40	CDH12hi_Epithelial
13.3052	LINC02036	2.47275	2.16e-40	7.98e-40	CDH12hi_Epithelial
13.3046	AC079760.1	1.31289	2.18e-40	8.05e-40	CDH12hi_Epithelial
13.3041	LINC02356	1.92654	2.19e-40	8.1e-40	CDH12hi_Epithelial
13.3002	MYBPC1	1.17043	2.31e-40	8.54e-40	CDH12hi_Epithelial
13.2963	KLRD1	1.42583	2.43e-40	9e-40	CDH12hi_Epithelial
13.2915	PROCR	1.44933	2.59e-40	9.59e-40	CDH12hi_Epithelial
13.2668	SLCO5A1	0.980697	3.61e-40	1.33e-39	CDH12hi_Epithelial
13.2624	INPP5D	0.954761	3.82e-40	1.41e-39	CDH12hi_Epithelial
13.2618	ELSPBP1	2.62655	3.86e-40	1.42e-39	CDH12hi_Epithelial
13.2341	IL16	1.88112	5.57e-40	2.05e-39	CDH12hi_Epithelial
13.2285	LINC02233	2.15499	6.01e-40	2.21e-39	CDH12hi_Epithelial
13.2162	HKDC1	2.05254	7.07e-40	2.61e-39	CDH12hi_Epithelial
13.2138	SNCA	1.75808	7.3e-40	2.69e-39	CDH12hi_Epithelial
13.2072	HTR1E	2.52998	7.98e-40	2.94e-39	CDH12hi_Epithelial
13.1841	AC073316.3	2.14498	1.08e-39	3.99e-39	CDH12hi_Epithelial
13.1809	CHRFAM7A	2.12039	1.13e-39	4.16e-39	CDH12hi_Epithelial
13.1796	LINC02334	2.03281	1.15e-39	4.23e-39	CDH12hi_Epithelial
13.1568	AC106894.1	2.38849	1.55e-39	5.72e-39	CDH12hi_Epithelial
13.1549	PYY	2.14176	1.6e-39	5.87e-39	CDH12hi_Epithelial
13.1532	SMIM31	2.02973	1.63e-39	6e-39	CDH12hi_Epithelial
13.1494	ZNF831	1.78037	1.72e-39	6.3e-39	CDH12hi_Epithelial
13.1475	AC010745.2	2.4716	1.76e-39	6.46e-39	CDH12hi_Epithelial
13.1388	RFTN2	1.5133	1.97e-39	7.25e-39	CDH12hi_Epithelial
13.1367	GDPD4	2.18795	2.03e-39	7.45e-39	CDH12hi_Epithelial
13.1318	AC116337.3	1.46183	2.16e-39	7.95e-39	CDH12hi_Epithelial
13.1253	AC046195.2	2.54528	2.36e-39	8.65e-39	CDH12hi_Epithelial
13.1204	CCDC33	1.68087	2.52e-39	9.23e-39	CDH12hi_Epithelial
13.1148	AL354809.1	1.61363	2.71e-39	9.94e-39	CDH12hi_Epithelial
13.1096	LINC02220	2.40247	2.9e-39	1.06e-38	CDH12hi_Epithelial
13.096	AC079950.1	2.11923	3.47e-39	1.27e-38	CDH12hi_Epithelial
13.0889	CACNG7	2.49811	3.81e-39	1.4e-38	CDH12hi_Epithelial
13.0888	HSF5	2.0124	3.82e-39	1.4e-38	CDH12hi_Epithelial
13.0877	ASB15	2.56782	3.87e-39	1.42e-38	CDH12hi_Epithelial
13.0826	AC099560.1	2.56569	4.14e-39	1.52e-38	CDH12hi_Epithelial
13.0783	C10orf67	2.04383	4.38e-39	1.61e-38	CDH12hi_Epithelial
13.0753	AC072062.1	1.96244	4.56e-39	1.67e-38	CDH12hi_Epithelial
13.0685	AC090001.1	2.42343	4.99e-39	1.82e-38	CDH12hi_Epithelial
13.0665	PKHD1	0.306525	5.11e-39	1.87e-38	CDH12hi_Epithelial
13.0642	FER1L5	2.26495	5.27e-39	1.93e-38	CDH12hi_Epithelial
13.0618	DEPDC4	1.39297	5.44e-39	1.99e-38	CDH12hi_Epithelial
13.0547	NPHP3-AS1	2.1255	5.98e-39	2.18e-38	CDH12hi_Epithelial
13.0518	KIF17	2.40993	6.21e-39	2.27e-38	CDH12hi_Epithelial
13.0461	AC005972.4	1.84995	6.69e-39	2.44e-38	CDH12hi_Epithelial
13.0406	LINC02275	2.43079	7.19e-39	2.62e-38	CDH12hi_Epithelial
13.0391	AC006487.1	2.57884	7.33e-39	2.68e-38	CDH12hi_Epithelial
13.0311	UBA6-AS1	0.545689	8.14e-39	2.97e-38	CDH12hi_Epithelial
13.0243	IQCA1	1.05855	8.9e-39	3.25e-38	CDH12hi_Epithelial
13.0205	AC092747.1	2.26751	9.36e-39	3.41e-38	CDH12hi_Epithelial
13.01	CCDC171	0.514426	1.07e-38	3.91e-38	CDH12hi_Epithelial
13.0086	TMPRSS12	2.37561	1.09e-38	3.99e-38	CDH12hi_Epithelial
13.0073	AL358335.2	2.51495	1.11e-38	4.05e-38	CDH12hi_Epithelial
12.9887	BMX	1.51272	1.42e-38	5.16e-38	CDH12hi_Epithelial
12.9871	AC139720.1	1.70359	1.45e-38	5.27e-38	CDH12hi_Epithelial
12.9817	EFCAB3	1.3076	1.55e-38	5.66e-38	CDH12hi_Epithelial
12.9715	AP001043.1	1.98888	1.78e-38	6.46e-38	CDH12hi_Epithelial
12.9652	ENPP1	2.13984	1.93e-38	7.01e-38	CDH12hi_Epithelial
12.9631	TTLL11	1.17695	1.98e-38	7.21e-38	CDH12hi_Epithelial
12.9401	TSPAN18	1.27748	2.67e-38	9.72e-38	CDH12hi_Epithelial
12.9224	DAZL	2.50018	3.36e-38	1.22e-37	CDH12hi_Epithelial
12.919	LINC01933	1.42537	3.52e-38	1.28e-37	CDH12hi_Epithelial
12.9069	AC091885.2	2.69923	4.12e-38	1.49e-37	CDH12hi_Epithelial
12.9061	LINC01288	2.83785	4.16e-38	1.51e-37	CDH12hi_Epithelial
12.9029	NETO1	2.48725	4.34e-38	1.57e-37	CDH12hi_Epithelial
12.9012	SAMSN1	1.3616	4.43e-38	1.61e-37	CDH12hi_Epithelial
12.9009	CELA3B	2.7658	4.45e-38	1.61e-37	CDH12hi_Epithelial
12.9005	AF130417.1	2.42433	4.47e-38	1.62e-37	CDH12hi_Epithelial
12.8844	LINC01968	2.47771	5.51e-38	2e-37	CDH12hi_Epithelial
12.8829	PLA2G5	2.56812	5.62e-38	2.04e-37	CDH12hi_Epithelial
12.8722	WIPF3	1.47024	6.45e-38	2.34e-37	CDH12hi_Epithelial
12.8717	JCAD	1.54047	6.5e-38	2.35e-37	CDH12hi_Epithelial
12.8683	LINC01992	2.32428	6.79e-38	2.46e-37	CDH12hi_Epithelial
12.8672	TMEM71	2.32903	6.88e-38	2.49e-37	CDH12hi_Epithelial
12.8656	LINC00616	2.08701	7.03e-38	2.55e-37	CDH12hi_Epithelial
12.8622	BSN	1.56282	7.35e-38	2.66e-37	CDH12hi_Epithelial
12.854	RUBCNL	1.71245	8.16e-38	2.95e-37	CDH12hi_Epithelial
12.8507	MSC-AS1	0.669392	8.52e-38	3.08e-37	CDH12hi_Epithelial
12.8483	P2RY14	1.66842	8.79e-38	3.18e-37	CDH12hi_Epithelial
12.8482	CNKSR2	1.6513	8.8e-38	3.18e-37	CDH12hi_Epithelial
12.8458	LINC01146	2.34653	9.08e-38	3.29e-37	CDH12hi_Epithelial
12.8419	RPL36	0.28217	9.55e-38	3.45e-37	CDH12hi_Epithelial
12.8261	EYA4	1.08122	1.17e-37	4.23e-37	CDH12hi_Epithelial
12.821	CRISPLD2	1.2615	1.25e-37	4.52e-37	CDH12hi_Epithelial
12.8126	HJV	2.43825	1.39e-37	5.03e-37	CDH12hi_Epithelial
12.8101	AL390729.1	2.11875	1.44e-37	5.2e-37	CDH12hi_Epithelial
12.8081	GAD2	2.07378	1.48e-37	5.33e-37	CDH12hi_Epithelial
12.8078	PNPLA1	2.30872	1.48e-37	5.35e-37	CDH12hi_Epithelial
12.8032	SLC25A12	0.614166	1.57e-37	5.68e-37	CDH12hi_Epithelial
12.797	LINC00836	2.70535	1.7e-37	6.15e-37	CDH12hi_Epithelial
12.7957	AC104389.4	0.990769	1.73e-37	6.24e-37	CDH12hi_Epithelial
12.7949	SPATA17	1.03343	1.75e-37	6.31e-37	CDH12hi_Epithelial
12.793	LINC00670	2.50904	1.79e-37	6.46e-37	CDH12hi_Epithelial
12.7918	PRRX2	1.93088	1.82e-37	6.56e-37	CDH12hi_Epithelial
12.7848	ADGRF5	1.63781	1.99e-37	7.18e-37	CDH12hi_Epithelial
12.7847	IL12RB1	1.66027	2e-37	7.19e-37	CDH12hi_Epithelial
12.7801	OPRD1	1.92635	2.12e-37	7.63e-37	CDH12hi_Epithelial
12.7796	AC018462.1	1.52239	2.13e-37	7.68e-37	CDH12hi_Epithelial
12.7754	AC037450.1	3.07481	2.25e-37	8.09e-37	CDH12hi_Epithelial
12.7698	AC091939.1	2.4937	2.42e-37	8.7e-37	CDH12hi_Epithelial
12.7626	ISM1	1.82536	2.65e-37	9.54e-37	CDH12hi_Epithelial
12.7545	RHCE	1.81977	2.94e-37	1.06e-36	CDH12hi_Epithelial
12.7494	AC027018.1	1.22937	3.14e-37	1.13e-36	CDH12hi_Epithelial
12.747	CACNA2D4	2.56927	3.24e-37	1.16e-36	CDH12hi_Epithelial
12.7467	C6orf58	2.34798	3.25e-37	1.17e-36	CDH12hi_Epithelial
12.7412	AL590867.1	2.47	3.49e-37	1.25e-36	CDH12hi_Epithelial
12.7311	AGBL3	1.26044	3.97e-37	1.43e-36	CDH12hi_Epithelial
[truncated: 165,692 more rows]
