# Supplementary material for: An N-Cadherin 2 expressing epithelial cell subpopulation predicts response to surgery, chemotherapy and immunotherapy in bladder cancer
Source: Nat Commun. 2021 Aug 12;12:4906. doi: 10.1038/s41467-021-25103-7 (PMC8361097; doi:10.1038/s41467-021-25103-7)
Supplement: Supplementary file 4 — Supplementary Data 2 [file 41467_2021_25103_MOESM4_ESM.xlsx]

## Sheet: Sheet1
Supplementary Data File 2 - TCGA 259 clinvar
Case ID	Sample Barcode	Pathology reviewed	Whole exome sequencing	RNA Seq	RPPA	Methylation	miRNA	BCR patient uuid	Method initial path dx	Method initial path dx other	gender	ethnicity	History of neoadjuvant treatment	Noninvasive bladder history	Noninvasive bladder cancer therapy	Tobacco smoking history	Number pack years smoked	Histologic subtype	Age at diagnosis	AJCC Tumor category	Lymphovascular invasion	AJCC LN category	Number of LNs examined	AJCC metastasis category	AJCC pathologic tumor stage	Presence of prostate cancer	AJCC prostate cancer stage	Histologic grade	Tissue source site	Tumor category 12 vs 34	LN negative vs positive	Combined T and LN category	Extracapsular extension	Anatomic location	Tumor Status	Vital status	Days to last followup	Days until death	Combined days to last followup or death	Pathology classification	Pathology abbreviated	Inflammatory Infiltrate Response	Squamous pathology	Neuroendocrine pathology	Plasmacytoid pathology	NOS pathology	mRNA cluster	Hypermethylation cluster	Hypomethylation cluster
TCGA-2F-A9KO	TCGA-2F-A9KO-01A-11R-A38B-07	Yes	Yes	Yes	Yes	Yes	Yes	DD3A6357-9087-44B2-9956-F981E0DE6F1C	Transurethral resection (TURBT)	[Not Applicable]	MALE	Non-Hispanic	No	NO	none	Current smoker	69	Non-Papillary	63	T3	NO	N1	18	M0	IV	NO	ND	High Grade	2F	1	1	2	NO	Wall Posterior	WITH TUMOR	Dead	NA	734	734	NOS	NOS	Lymphocytes	no	no	no	yes	Luminal_infiltrated	2	3
TCGA-2F-A9KP	TCGA-2F-A9KP-01A-11R-A38B-07	Yes	Yes	Yes	No	Yes	Yes	65D1EAEC-28DB-4A41-A4DB-1A710FCB24AD	Transurethral resection (TURBT)	[Not Applicable]	MALE	Non-Hispanic	No	NO	none	Current reformed smoker for < or = 15 years	62	Non-Papillary	66	T3	ND	N2	21	MX	IV	NO	ND	High Grade	2F	1	1	2	YES	Wall Lateral	WITH TUMOR	Dead	NA	364	364	NOS	NOS	Absent	no	no	no	yes	Luminal_papillary	3	5
TCGA-2F-A9KQ	TCGA-2F-A9KQ-01A-11R-A38B-07	Yes	Yes	Yes	Yes	Yes	Yes	25EAF3F9-C364-423C-AAAE-925E7B393AFC	Transurethral resection (TURBT)	[Not Applicable]	MALE	Non-Hispanic	No	NO	none	Lifelong Non-smoker	NA	Non-Papillary	69	T3	YES	N0	18	M0	III	NO	ND	High Grade	2F	1	0	1	ND	Bladder - NOS	TUMOR FREE	Alive	2886	NA	2886	NOS	NOS	Absent	no	no	no	yes	Luminal_papillary	2	5
TCGA-2F-A9KR	TCGA-2F-A9KR-01A-11R-A38B-07	Yes	Yes	Yes	Yes	Yes	Yes	F6D916B0-8E4C-49CB-A0D4-883908F3284F	Transurethral resection (TURBT)	[Not Applicable]	FEMALE	ND	No	NO	none	Current smoker	22.5	Non-Papillary	59	T3	YES	N0	4	M0	III	NO	ND	High Grade	2F	1	0	1	ND	Bladder - NOS	WITH TUMOR	Dead	NA	3183	3183	NOS	NOS	Lymphocytes,minimal	no	no	no	yes	Luminal_papillary	2	4
TCGA-2F-A9KT	TCGA-2F-A9KT-01A-11R-A38B-07	Yes	Yes	Yes	Yes	Yes	Yes	BC6C516B-591E-4950-B6B0-DECAFA666F4E	Transurethral resection (TURBT)	[Not Applicable]	MALE	Non-Hispanic	No	NO	none	Current smoker	ND	Non-Papillary	83	T2	NO	N0	20	M0	II	YES	pT2a	High Grade	2F	0	0	0	ND	Wall Posterior	TUMOR FREE	Alive	2352	NA	2352	NOS	NOS	Absent	no	no	no	yes	Luminal_papillary	4	5
TCGA-2F-A9KW	TCGA-2F-A9KW-01A-11R-A38B-07	Yes	Yes	Yes	No	Yes	Yes	3B464065-B2E9-4FB2-A7DA-09E963FD43B3	Transurethral resection (TURBT)	[Not Applicable]	FEMALE	Non-Hispanic	No	NO	none	Current reformed smoker for > 15 years	ND	Non-Papillary	67	T3	NO	N0	16	MX	III	NO	ND	High Grade	2F	1	0	1	ND	Bladder - NOS	WITH TUMOR	Dead	NA	254	254	NOS	NOS	Lymphocytes,minimal	no	no	no	yes	Luminal	4	5
TCGA-4Z-AA7M	TCGA-4Z-AA7M-01A-11R-A39I-07	Yes	Yes	Yes	Yes	Yes	Yes	1ECFDF16-F5E9-4A08-8834-37F4B474179D	Transurethral resection (TURBT)	[Not Applicable]	MALE	ND	No	ND	ND	Current smoker	10	Non-Papillary	65	T3	NO	N0	28	M0	III	YES	pT1c	High Grade	4Z	1	0	1	ND	Bladder - NOS	TUMOR FREE	Alive	495	NA	495	NOS	NOS	Absent	no	no	no	yes	Luminal_papillary	2	5
TCGA-4Z-AA7N	TCGA-4Z-AA7N-01A-11R-A39I-07	Yes	Yes	Yes	No	Yes	Yes	7934BD8C-0822-44A3-88A4-A3135A448F2B	Transurethral resection (TURBT)	[Not Applicable]	MALE	ND	No	ND	ND	Current smoker	ND	Non-Papillary	65	T3	YES	N0	23	M0	III	NO	ND	High Grade	4Z	1	0	1	ND	Bladder - NOS	ND	Dead	NA	1367	1367	NOS	NOS	Lymphocytes(clusters)	no	no	no	yes	Luminal_infiltrated	5	1
TCGA-4Z-AA7O	TCGA-4Z-AA7O-01A-31R-A39I-07	Yes	Yes	Yes	Yes	Yes	Yes	835084D6-9F1E-408B-A58C-9D60493BBC6A	Endoscopic Biopsy	[Not Applicable]	MALE	ND	No	NO	none	Current smoker	ND	Papillary	64	T2	YES	N0	21	M0	II	NO	ND	High Grade	4Z	0	0	0	ND	Wall Lateral	TUMOR FREE	Alive	512	NA	512	NOS	NOS	Lymphocytes	no	no	no	yes	Luminal_papillary	3	4
TCGA-4Z-AA7Q	TCGA-4Z-AA7Q-01A-11R-A39I-07	Yes	Yes	Yes	Yes	Yes	Yes	FFAFCBFD-0EB3-4E14-ACD0-4407B641A4A5	Other method, specify:	Cystoprostatectomy	MALE	ND	No	NO	none	Current reformed smoker for < or = 15 years	ND	Non-Papillary	79	T3	NO	NX	ND	M0	III	YES	pT1a	High Grade	4Z	1	ND	ND	ND	Wall NOS	TUMOR FREE	Dead	NA	510	510	NOS	NOS	Lymphocytes,minimal	no	no	no	yes	Basal_squamous	5	2
TCGA-4Z-AA7R	TCGA-4Z-AA7R-01A-11R-A39I-07	Yes	Yes	Yes	Yes	Yes	Yes	72FE54B5-C1C8-468A-954A-09992429512A	Transurethral resection (TURBT)	[Not Applicable]	MALE	ND	No	ND	ND	Current smoker	ND	Papillary	73	T4	YES	N0	14	M0	IV	NO	ND	High Grade	4Z	1	0	1	ND	Bladder - NOS	WITH TUMOR	Dead	NA	522	522	NOS	NOS	Lymphocytes,minimal	no	no	no	yes	Neuronal	4	5
TCGA-4Z-AA7S	TCGA-4Z-AA7S-01A-11R-A39I-07	Yes	Yes	Yes	Yes	Yes	Yes	F001CC02-8119-4726-B41C-14AC1E6A4216	Transurethral resection (TURBT)	[Not Applicable]	MALE	ND	No	NO	none	Lifelong Non-smoker	NA	Non-Papillary	66	T4	NO	N0	22	M0	III	NO	ND	High Grade	4Z	1	0	1	NO	Bladder - NOS	TUMOR FREE	Dead	NA	1064	1064	NOS	NOS	Lymphocytes,minimal	no	no	no	yes	Luminal_papillary	1	1
TCGA-4Z-AA7W	TCGA-4Z-AA7W-01A-11R-A39I-07	Yes	Yes	Yes	Yes	Yes	Yes	821B99BC-7E14-45B9-898D-6E8E149BC8A7	Transurethral resection (TURBT)	[Not Applicable]	MALE	ND	No	ND	ND	Lifelong Non-smoker	NA	Non-Papillary	55	T2	NO	N0	16	M0	II	NO	ND	High Grade	4Z	0	0	0	ND	Bladder - NOS	WITH TUMOR	Alive	840	NA	840	NOS	NOS	Lymphocytes,eosinophils	no	no	no	yes	Basal_squamous	5	2
TCGA-4Z-AA7Y	TCGA-4Z-AA7Y-01A-11R-A39I-07	Yes	Yes	Yes	Yes	Yes	Yes	49EA6676-AE27-4CA0-A7B3-48423D606D48	Transurethral resection (TURBT)	[Not Applicable]	MALE	ND	No	NO	none	Current smoker	ND	Papillary	60	T2	NO	N0	18	M0	II	NO	ND	High Grade	4Z	0	0	0	ND	Bladder - NOS	TUMOR FREE	Alive	1522	NA	1522	NOS	NOS	Absent	no	no	no	yes	Luminal_papillary	3	4
TCGA-4Z-AA81	TCGA-4Z-AA81-01A-11R-A39I-07	Yes	Yes	Yes	Yes	Yes	Yes	35C7BB8A-7B5C-488D-9D3A-725B24D14478	Transurethral resection (TURBT)	[Not Applicable]	MALE	ND	No	NO	none	Current reformed smoker for > 15 years	ND	Papillary	80	T2	NO	N0	6	M0	II	NO	ND	High Grade	4Z	0	0	0	ND	Bladder - NOS	TUMOR FREE	Dead	NA	1270	1270	NOS	NOS	Lymphocytes	no	no	no	yes	Basal_squamous	1	5
TCGA-4Z-AA83	TCGA-4Z-AA83-01A-11R-A39I-07	Yes	Yes	Yes	Yes	Yes	Yes	7976DBB0-57B0-463E-A766-126E23825743	Transurethral resection (TURBT)	[Not Applicable]	MALE	ND	No	NO	none	Current reformed smoker for < or = 15 years	ND	Papillary	52	T2	NO	N0	31	M0	II	NO	ND	High Grade	4Z	0	0	0	ND	Bladder - NOS	TUMOR FREE	Alive	2024	NA	2024	NOS	NOS	Lymphocytes,minimal	no	no	no	yes	Luminal_papillary	1	4
TCGA-4Z-AA86	TCGA-4Z-AA86-01A-11R-A39I-07	Yes	Yes	Yes	Yes	Yes	Yes	939B73D8-39FD-410E-AEAE-53080EA99618	Transurethral resection (TURBT)	[Not Applicable]	MALE	ND	No	NO	none	Current reformed smoker for > 15 years	ND	Non-Papillary	66	T3	YES	N1	15	M0	IV	NO	ND	High Grade	4Z	1	1	2	NO	Bladder - NOS	WITH TUMOR	Dead	NA	311	311	NOS	NOS	Absent	no	no	no	yes	Basal_squamous	5	1
TCGA-4Z-AA87	TCGA-4Z-AA87-01A-11R-A39I-07	Yes	Yes	Yes	Yes	Yes	Yes	45B4B153-E4AA-4080-B0DC-EE81A966978A	Transurethral resection (TURBT)	[Not Applicable]	MALE	ND	No	ND	ND	Lifelong Non-smoker	NA	Non-Papillary	72	T4	NO	N0	5	M0	III	NO	ND	High Grade	4Z	1	0	1	ND	Bladder - NOS	WITH TUMOR	Alive	1454	NA	1454	NOS	NOS	Lymphocytes,eosinophils	no	no	no	yes	Luminal_infiltrated	4	5
TCGA-5N-A9KI	TCGA-5N-A9KI-01A-31R-A42T-07	Yes	Yes	Yes	Yes	Yes	Yes	4FECE3D0-649C-4771-B9C4-A3397CEA0FEB	Endoscopic Biopsy	[Not Applicable]	FEMALE	Non-Hispanic	No	NO	none	Current smoker	60	Non-Papillary	76	T4	YES	NX	ND	MX	III	NO	ND	High Grade	5N	1	ND	ND	ND	Bladder - NOS	TUMOR FREE	Dead	NA	76	76	NOS	NOS	Absent	no	no	no	yes	Luminal_infiltrated	3	3
TCGA-5N-A9KM	TCGA-5N-A9KM-01A-11R-A42T-07	Yes	Yes	Yes	No	Yes	Yes	9743E684-25DD-4DD9-9B84-6AE9518D1818	Transurethral resection (TURBT)	[Not Applicable]	FEMALE	Non-Hispanic	No	NO	none	Current reformed smoker for < or = 15 years	30	Non-Papillary	73	T4	NO	N0	16	MX	III	NO	ND	High Grade	5N	1	0	1	ND	Bladder - NOS|Dome|Wall Lateral|Wall Posterior	WITH TUMOR	Dead	NA	530	530	NOS	NOS	Absent	no	no	no	yes	Luminal_infiltrated	1	3
TCGA-BL-A13I	TCGA-BL-A13I-01A-11R-A13Y-07	Yes	Yes	Yes	Yes	Yes	Yes	ebc094a6-cdc9-4c02-b8ec-a181b25a364d	Transurethral resection (TURBT)	[Not Applicable]	FEMALE	Non-Hispanic	No	ND	ND	Current smoker	15	Non-Papillary	57	T3	ND	N0	12	M0	III	NO	ND	High Grade	BL	1	0	1	ND	Bladder - NOS	WITH TUMOR	Dead	NA	223	223	NOS	NOS	Lymphocytes	no	no	no	yes	Basal_squamous	5	2
TCGA-BL-A13J	TCGA-BL-A13J-01A-11R-A277-07	Yes	Yes	Yes	Yes	Yes	Yes	556fcbc8-172a-4af1-8822-ae036e8d68e8	Transurethral resection (TURBT)	[Not Applicable]	MALE	Non-Hispanic	No	ND	ND	Current smoker	24	Papillary	65	T4	YES	N2	11	M0	IV	NO	ND	High Grade	BL	1	1	2	YES	Wall Posterior	WITH TUMOR	Dead	NA	81	81	NOS	NOS	Lymphocytes	no	no	no	yes	Luminal_infiltrated	1	1
TCGA-BL-A3JM	TCGA-BL-A3JM-01A-12R-A21D-07	Yes	Yes	Yes	Yes	Yes	Yes	0F4FB205-B13C-4A85-97B3-779429E6CCDD	Transurethral resection (TURBT)	[Not Applicable]	MALE	Non-Hispanic	No	ND	ND	Current reformed smoker for < or = 15 years	49	ND	62	T3	YES	N0	8	M0	III	ND	ND	High Grade	BL	1	0	1	ND	Wall Lateral	WITH TUMOR	Dead	NA	205	205	NOS	NOS	Lymphocytes,minimal	no	no	no	yes	Neuronal	1	2
TCGA-BL-A5ZZ	TCGA-BL-A5ZZ-01A-31R-A30C-07	Yes	Yes	Yes	No	Yes	No	C1AFC5EB-8C1D-4B6C-8453-48728FC023BA	Transurethral resection (TURBT)	[Not Applicable]	FEMALE	Non-Hispanic	No	NO	none	Current reformed smoker for < or = 15 years	30	Papillary	80	T4	YES	N0	4	MX	III	ND	ND	High Grade	BL	1	0	1	ND	Wall Posterior	WITH TUMOR	Alive	377	NA	377	NOS	NOS	Absent	no	no	no	yes	Basal_squamous	4	2
TCGA-BT-A0S7	TCGA-BT-A0S7-01A-11R-A10U-07	Yes	Yes	Yes	Yes	Yes	Yes	68bc786e-07c7-4964-bc88-5e2a8633626a	Transurethral resection (TURBT)	[Not Applicable]	MALE	Non-Hispanic	No	ND	ND	Current reformed smoker for > 15 years	ND	Non-Papillary	75	T4	ND	N0	24	MX	III	ND	ND	High Grade	BT	1	0	1	ND	Bladder - NOS	WITH TUMOR	Dead	NA	200	200	NOS	NOS	Absent	no	no	no	yes	Neuronal	5	3
TCGA-BT-A20J	TCGA-BT-A20J-01A-11R-A14Y-07	Yes	Yes	Yes	Yes	Yes	Yes	74b1e72d-fdd0-4d84-8858-3bb32d58ff7e	Transurethral resection (TURBT)	[Not Applicable]	MALE	Non-Hispanic	No	ND	ND	Current reformed smoker for > 15 years	20	Non-Papillary	75	T2	NO	N0	17	MX	II	ND	ND	High Grade	BT	0	0	0	ND	Wall Posterior	WITH TUMOR	Dead	NA	579	579	NOS	NOS	Absent	no	no	no	yes	Basal_squamous	3	2
TCGA-BT-A20N	TCGA-BT-A20N-01A-11R-A14Y-07	Yes	Yes	Yes	Yes	Yes	Yes	ebedab7c-dd7c-448e-8324-78c86f13be8b	Transurethral resection (TURBT)	[Not Applicable]	MALE	ND	No	ND	ND	Current smoker	50	Non-Papillary	72	T3	ND	N0	11	MX	III	YES	pT1a	High Grade	BT	1	0	1	ND	Trigone	WITH TUMOR	Dead	NA	795	795	NOS	NOS	Lymphocytes,eosinophils	no	no	no	yes	Luminal_papillary	3	1
TCGA-BT-A20O	TCGA-BT-A20O-01A-21R-A14Y-07	Yes	Yes	Yes	Yes	Yes	Yes	c0e7fbe7-b9cb-4e65-941b-cd7d581c54ec	Transurethral resection (TURBT)	[Not Applicable]	MALE	Non-Hispanic	No	ND	ND	ND	ND	Non-Papillary	75	T3	ND	N0	13	MX	III	ND	ND	High Grade	BT	1	0	1	ND	Wall Lateral	WITH TUMOR	Dead	NA	370	370	NOS	NOS	Lymphocytes	no	no	no	yes	Basal_squamous	5	1
TCGA-BT-A20P	TCGA-BT-A20P-01A-11R-A14Y-07	Yes	Yes	Yes	Yes	Yes	Yes	f48937ed-e294-41f0-8872-7010391167a9	Transurethral resection (TURBT)	[Not Applicable]	FEMALE	Non-Hispanic	No	ND	ND	Lifelong Non-smoker	NA	Non-Papillary	81	T3	ND	N0	4	M0	III	ND	ND	High Grade	BT	1	0	1	ND	ND	ND	Dead	NA	544	544	NOS	NOS	Absent	no	no	no	yes	Luminal_papillary	1	1
TCGA-BT-A20Q	TCGA-BT-A20Q-01A-11R-A14Y-07	Yes	Yes	Yes	Yes	Yes	Yes	419deaac-ea45-4bdd-9fa0-b5cd8429b44f	Transurethral resection (TURBT)	[Not Applicable]	MALE	Non-Hispanic	No	ND	ND	Lifelong Non-smoker	NA	Non-Papillary	73	T3	ND	N2	23	M0	IV	ND	ND	High Grade	BT	1	1	2	ND	ND	WITH TUMOR	Dead	NA	593	593	NOS	NOS	Lymphocytes	no	no	no	yes	Luminal_infiltrated	3	1
TCGA-BT-A20R	TCGA-BT-A20R-01A-12R-A16R-07	Yes	Yes	Yes	Yes	Yes	Yes	f8780a4b-7f55-41d1-bf92-8513955d150e	Other method, specify:	cystourethroscopy	FEMALE	Non-Hispanic	No	ND	ND	Lifelong Non-smoker	NA	Non-Papillary	79	T3	ND	N1	9	M0	IV	ND	ND	High Grade	BT	1	1	2	ND	Bladder - NOS	ND	Dead	NA	154	154	NOS	NOS	Absent	no	no	no	yes	Luminal_infiltrated	5	3
TCGA-BT-A20T	TCGA-BT-A20T-01A-11R-A14Y-07	Yes	Yes	Yes	Yes	Yes	Yes	096b4f32-10c1-4737-a0dd-cae04c54ee33	Transurethral resection (TURBT)	[Not Applicable]	MALE	Non-Hispanic	No	ND	ND	Current reformed smoker for > 15 years	ND	Non-Papillary	63	T3	ND	N1	6	M0	IV	YES	pT2a	High Grade	BT	1	1	2	ND	Wall Anterior	WITH TUMOR	Dead	NA	453	453	NOS	NOS	Absent	no	no	no	yes	Luminal_infiltrated	2	1
TCGA-BT-A20W	TCGA-BT-A20W-01A-21R-A14Y-07	Yes	Yes	Yes	Yes	Yes	Yes	4dc5cffe-ed8c-47ab-b5fc-f9615b5414f7	Other method, specify:	cystoscopy	MALE	Non-Hispanic	No	ND	ND	ND	ND	Non-Papillary	71	T2	ND	N0	7	M0	II	YES	pT2a	High Grade	BT	0	0	0	ND	Wall NOS	TUMOR FREE	Dead	NA	254	254	NOS	NOS	Lymphocytes	no	no	no	yes	Luminal	3	1
TCGA-BT-A2LB	TCGA-BT-A2LB-01A-11R-A18C-07	Yes	Yes	Yes	Yes	Yes	Yes	D17A5AB1-3789-4652-AFF5-D8F4F2291F9C	Transurethral resection (TURBT)	[Not Applicable]	FEMALE	Non-Hispanic	No	ND	ND	Current reformed smoker for < or = 15 years	ND	Non-Papillary	73	T3	ND	N0	7	M0	III	NO	ND	High Grade	BT	1	0	1	ND	Dome	TUMOR FREE	Dead	NA	492	492	NOS	NOS	Lymphocytes	no	no	no	yes	Luminal_infiltrated	3	3
TCGA-BT-A3PH	TCGA-BT-A3PH-01A-11R-A220-07	Yes	Yes	Yes	Yes	Yes	Yes	932BCDD4-5145-49E8-9A95-8A546396F572	Endoscopic Biopsy	[Not Applicable]	MALE	Non-Hispanic	No	NO	none	Lifelong Non-smoker	NA	Non-Papillary	76	T3	YES	N2	17	MX	IV	NO	ND	High Grade	BT	1	1	2	NO	Bladder - NOS|Trigone|Wall NOS|Wall Anterior|Wall Lateral|Wall Posterior	WITH TUMOR	Dead	NA	142	142	NOS	NOS	Absent	no	no	no	yes	Luminal	1	5
TCGA-BT-A3PJ	TCGA-BT-A3PJ-01A-21R-A220-07	Yes	Yes	Yes	Yes	Yes	Yes	CB664EEF-BE6F-44EF-AA90-6F6DA0E6440A	Transurethral resection (TURBT)	[Not Applicable]	MALE	Non-Hispanic	No	NO	none	Lifelong Non-smoker	NA	Papillary	76	T3	NO	N3	28	M0	III	YES	pT2a	High Grade	BT	1	1	2	NO	Wall Lateral	TUMOR FREE	Alive	789	NA	789	NOS	NOS	Lymphocytes,eosinophils	no	no	no	yes	Basal_squamous	1	5
TCGA-BT-A3PK	TCGA-BT-A3PK-01A-21R-A220-07	Yes	Yes	Yes	Yes	Yes	Yes	73041FCF-F3B6-4851-B34D-1D62A1FCF6FE	Transurethral resection (TURBT)	[Not Applicable]	MALE	Non-Hispanic	No	NO	none	Lifelong Non-smoker	NA	Papillary	80	T2	NO	N0	3	MX	II	NO	ND	High Grade	BT	0	0	0	ND	Trigone|Wall Posterior	WITH TUMOR	Dead	NA	303	303	NOS	NOS	Lymphocytes	no	no	no	yes	Basal_squamous	5	1
TCGA-BT-A42F	TCGA-BT-A42F-01A-11R-A23W-07	Yes	Yes	Yes	No	Yes	Yes	DA98BE9D-7ACF-43CE-AA24-38D1D2604506	Transurethral resection (TURBT)	[Not Applicable]	MALE	Non-Hispanic	No	NO	none	Current reformed smoker for > 15 years	ND	Non-Papillary	64	T4	YES	N1	10	MX	IV	ND	ND	High Grade	BT	1	1	2	YES	Wall Posterior	TUMOR FREE	Alive	864	NA	864	NOS	NOS	Lymphocytes	no	no	no	yes	Basal_squamous	5	2
TCGA-C4-A0F0	TCGA-C4-A0F0-01A-12R-A10U-07	Yes	Yes	Yes	Yes	Yes	Yes	40398c03-a9cc-476b-9ee9-aecf161be43f	Other method, specify:	Surgical resection	MALE	ND	No	ND	ND	Current smoker	61	Non-Papillary	60	T2	ND	N0	ND	M0	II	ND	ND	High Grade	C4	0	0	0	ND	ND	TUMOR FREE	Alive	59	NA	59	NOS	NOS	Lymphocytes,minimal,rareeosinophils	no	no	no	yes	Basal_squamous	5	2
TCGA-C4-A0F6	TCGA-C4-A0F6-01A-11R-A10U-07	Yes	Yes	Yes	Yes	Yes	Yes	4ff9b4f2-6d04-4fed-8796-155902a8bf28	Other method, specify:	surgical resection	FEMALE	ND	No	ND	ND	Current smoker	35	Non-Papillary	82	T3	ND	N0	ND	M0	III	ND	ND	High Grade	C4	1	0	1	ND	Wall Lateral	TUMOR FREE	Alive	700	NA	700	NOS	NOS	Absent	no	no	no	yes	Luminal	3	5
TCGA-CF-A1HR	TCGA-CF-A1HR-01A-11R-A13Y-07	Yes	Yes	Yes	Yes	Yes	Yes	39ea19e1-4959-4f1b-9934-54bdaf766842	Transurethral resection (TURBT)	[Not Applicable]	MALE	Non-Hispanic	No	ND	ND	Lifelong Non-smoker	NA	Non-Papillary	62	T3	ND	N0	ND	M0	III	NO	ND	High Grade	CF	1	0	1	ND	Bladder - NOS	WITH TUMOR	Alive	389	NA	389	NOS	NOS	Absent	no	no	no	yes	Luminal_papillary	3	1
TCGA-CF-A1HS	TCGA-CF-A1HS-01A-11R-A13Y-07	Yes	Yes	Yes	Yes	Yes	Yes	a73c0842-39c5-4c2c-aa6a-f31341a4f36e	Transurethral resection (TURBT)	[Not Applicable]	FEMALE	Non-Hispanic	No	ND	ND	Lifelong Non-smoker	NA	Non-Papillary	75	T3	ND	N0	ND	M0	III	NO	ND	High Grade	CF	1	0	1	ND	Bladder - NOS	WITH TUMOR	Alive	382	NA	382	NOS	NOS	Lymphocytes	no	no	no	yes	Basal_squamous	3	1
TCGA-CF-A27C	TCGA-CF-A27C-01A-11R-A16R-07	Yes	Yes	Yes	Yes	Yes	Yes	7fee9d6f-c0ea-43c2-89c2-66d965a077a8	Other method, specify:	resection of totaly urinary bladder	MALE	Non-Hispanic	No	ND	ND	Lifelong Non-smoker	NA	Papillary	52	T3	ND	N0	ND	M0	III	NO	ND	High Grade	CF	1	0	1	ND	Bladder - NOS	TUMOR FREE	Alive	425	NA	425	NOS	NOS	Absent	no	no	no	yes	Luminal_papillary	2	4
TCGA-CF-A47V	TCGA-CF-A47V-01A-11R-A23W-07	Yes	Yes	Yes	Yes	Yes	Yes	E5086EAB-C920-4E3E-A965-90F3F495363A	Other method, specify:	surgical resection	MALE	Non-Hispanic	No	ND	ND	Lifelong Non-smoker	NA	Papillary	52	T2	ND	N0	ND	M0	II	ND	ND	High Grade	CF	0	0	0	ND	Bladder - NOS	TUMOR FREE	Alive	379	NA	379	NOS	NOS	Absent	no	no	no	yes	Luminal_papillary	1	1
TCGA-CF-A8HX	TCGA-CF-A8HX-01A-11R-A36F-07	Yes	Yes	Yes	Yes	Yes	Yes	43F9B602-683A-4FA1-B044-8FC5794B1453	Other method, specify:	Surgical Resection	FEMALE	Non-Hispanic	No	NO	none	Lifelong Non-smoker	NA	Papillary	55	T2	ND	N0	ND	M0	II	NO	ND	High Grade	CF	0	0	0	ND	Bladder - NOS	TUMOR FREE	Alive	345	NA	345	NOS	NOS	Absent	no	no	no	yes	Luminal_papillary	3	4
TCGA-CF-A8HY	TCGA-CF-A8HY-01A-11R-A36F-07	Yes	Yes	Yes	Yes	Yes	Yes	6A3E87D7-E360-44C5-9764-4B630DF383E6	Other method, specify:	Surgical Resection	MALE	Non-Hispanic	No	NO	none	Lifelong Non-smoker	NA	Papillary	59	T2	YES	N0	ND	M0	II	NO	ND	High Grade	CF	0	0	0	ND	Bladder - NOS	TUMOR FREE	Alive	345	NA	345	NOS	NOS	Absent	no	no	no	yes	Luminal_papillary	2	4
TCGA-CF-A9FF	TCGA-CF-A9FF-01A-11R-A38B-07	Yes	Yes	Yes	Yes	Yes	Yes	736E8CDF-E2D7-4141-86A9-45C34178A1C8	Other method, specify:	Surgical Resection	MALE	Non-Hispanic	No	NO	none	Lifelong Non-smoker	NA	Papillary	52	T2	YES	N0	ND	M0	II	NO	ND	High Grade	CF	0	0	0	ND	Wall Lateral	TUMOR FREE	Alive	361	NA	361	NOS	NOS	Lymphocytes	no	no	no	yes	Luminal_papillary	3	3
TCGA-CF-A9FL	TCGA-CF-A9FL-01A-11R-A38B-07	Yes	Yes	Yes	Yes	Yes	Yes	96292F0E-5D09-4C44-8DFC-73EBDE6BF137	Endoscopic Biopsy	[Not Applicable]	MALE	Non-Hispanic	No	NO	none	Current smoker	ND	Papillary	85	T3	YES	N0	ND	M0	III	NO	ND	High Grade	CF	1	0	1	ND	Bladder - NOS	WITH TUMOR	Dead	NA	565	565	NOS	NOS	Absent	no	no	no	yes	Luminal_papillary	2	4
TCGA-CF-A9FM	TCGA-CF-A9FM-01A-11R-A38B-07	Yes	Yes	Yes	Yes	Yes	Yes	AAD167AB-4772-4616-AFB3-265E00D4A3F0	Endoscopic Biopsy	[Not Applicable]	MALE	Non-Hispanic	No	NO	none	Current smoker	ND	Papillary	50	T2	YES	N0	ND	M0	II	NO	ND	High Grade	CF	0	1	1	ND	Bladder - NOS	TUMOR FREE	Alive	398	NA	398	NOS	NOS	Absent	no	no	no	yes	Luminal_papillary	5	1
TCGA-CU-A0YO	TCGA-CU-A0YO-01A-11R-A10U-07	Yes	Yes	Yes	No	Yes	Yes	4a9ef220-922c-49cf-bbed-d173b214ed31	Other method, specify:	cystoprostatectomy	MALE	Non-Hispanic	No	ND	ND	Current reformed smoker for > 15 years	ND	Non-Papillary	84	T3	YES	N2	13	MX	IV	YES	pT2b	High Grade	CU	1	1	2	NO	Bladder - NOS	WITH TUMOR	Dead	NA	149	149	NOS	NOS	Lymphocytes,rareeosinophils	no	no	no	yes	Luminal_infiltrated	5	1
TCGA-CU-A0YR	TCGA-CU-A0YR-01A-12R-A10U-07	Yes	Yes	Yes	No	Yes	Yes	811b3950-36e7-485f-bc48-aca1eee2ddef	Transurethral resection (TURBT)	[Not Applicable]	MALE	Non-Hispanic	No	ND	ND	Current reformed smoker for > 15 years	12	Non-Papillary	83	T2	YES	N2	11	M0	IV	YES	pT3b	High Grade	CU	0	1	2	NO	Wall Anterior	WITH TUMOR	Dead	NA	460	460	NOS	NOS	Lymphocytes,minimal	no	no	no	yes	Luminal_infiltrated	2	1
TCGA-CU-A3KJ	TCGA-CU-A3KJ-01A-11R-A21D-07	Yes	Yes	Yes	Yes	Yes	Yes	A75584BC-BEF7-48F6-B4B3-C1472A3AF768	Transurethral resection (TURBT)	[Not Applicable]	MALE	Non-Hispanic	No	ND	ND	Current reformed smoker for > 15 years	60	Non-Papillary	75	T3	NO	N0	8	M0	III	YES	pT1a	High Grade	CU	1	0	1	ND	Wall Anterior	WITH TUMOR	Alive	562	NA	562	NOS	NOS	Lymphocytes	no	no	no	yes	Basal_squamous	3	2
TCGA-CU-A3QU	TCGA-CU-A3QU-01A-11R-A22U-07	Yes	Yes	Yes	Yes	Yes	Yes	AE6D853B-A7F0-4465-B7BF-5A45006AB3B3	Transurethral resection (TURBT)	[Not Applicable]	MALE	Non-Hispanic	No	NO	none	Current reformed smoker for < or = 15 years	15	Non-Papillary	58	T2	YES	N1	54	M0	IV	NO	ND	High Grade	CU	0	1	2	NO	Bladder - NOS	TUMOR FREE	Alive	158	NA	158	NOS	NOS	Absent	no	no	no	yes	Luminal_papillary	1	3
TCGA-CU-A3YL	TCGA-CU-A3YL-01A-11R-A22U-07	Yes	Yes	Yes	Yes	Yes	Yes	087A7F70-2FA8-4A16-B130-4DF10A70C662	Transurethral resection (TURBT)	[Not Applicable]	MALE	Non-Hispanic	No	NO	none	Current Reformed Smoker, Duration Not Specified	25	Papillary	67	T4	NO	N0	7	M0	III	NO	ND	High Grade	CU	1	0	1	ND	Bladder - NOS	TUMOR FREE	Alive	906	NA	906	NOS	NOS	Lymphocytes	no	no	no	yes	Luminal_papillary	1	1
TCGA-CU-A5W6	TCGA-CU-A5W6-01A-11R-A28M-07	Yes	Yes	Yes	Yes	Yes	Yes	7A7FCDD3-CCE9-47CF-A26F-CC6FF34ECD9A	Other method, specify:	TURP	MALE	Non-Hispanic	No	NO	none	Current smoker	37	Non-Papillary	70	T4	YES	N0	8	M0	III	NO	ND	High Grade	CU	1	0	1	ND	Bladder - NOS	TUMOR FREE	Dead	NA	56	56	NOS	NOS	Lymphocytes	no	no	no	yes	Luminal_papillary	4	1
TCGA-DK-A1A3	TCGA-DK-A1A3-01A-11R-A13Y-07	Yes	Yes	Yes	Yes	Yes	Yes	c5b20ccc-523d-491c-8536-008e05c57212	Transurethral resection (TURBT)	[Not Applicable]	MALE	Non-Hispanic	No	ND	ND	Current reformed smoker for > 15 years	24	ND	60	T3	YES	N2	18	M0	IV	NO	ND	High Grade	DK	1	1	2	YES	Trigone	[Not Available]	Dead	NA	665	665	NOS	NOS	Lymphocytes	no	no	no	yes	Luminal_infiltrated	4	3
TCGA-DK-A1A5	TCGA-DK-A1A5-01A-11R-A13Y-07	Yes	Yes	Yes	Yes	Yes	Yes	904a8757-e0c5-41ef-b583-c8f170caaac1	Transurethral resection (TURBT)	[Not Applicable]	MALE	Non-Hispanic	No	ND	ND	Current reformed smoker for > 15 years	20	Non-Papillary	79	T2	YES	N0	27	M0	II	NO	ND	High Grade	DK	0	0	0	ND	Wall Posterior	TUMOR FREE	Dead	NA	65	65	NOS	NOS	Lymphocytes,rareeosinophils	no	no	no	yes	Luminal_infiltrated	1	1
TCGA-DK-A1A7	TCGA-DK-A1A7-01A-11R-A13Y-07	Yes	Yes	Yes	No	Yes	Yes	3ed614e7-f356-4d87-985b-d3bbbae3bb40	Transurethral resection (TURBT)	[Not Applicable]	FEMALE	Non-Hispanic	No	ND	ND	Lifelong Non-smoker	NA	Non-Papillary	67	T3	YES	N2	24	M0	IV	NO	ND	High Grade	DK	1	1	2	NO	Trigone	WITH TUMOR	Alive	560	NA	560	NOS	NOS	Lymphocytes	no	no	no	yes	Luminal	3	3
TCGA-DK-A1AA	TCGA-DK-A1AA-01A-11R-A13Y-07	Yes	Yes	Yes	Yes	Yes	Yes	56d8a1b8-1268-4362-a7f1-77b76fbf1b59	Transurethral resection (TURBT)	[Not Applicable]	MALE	Non-Hispanic	No	ND	ND	Current reformed smoker for < or = 15 years	20	Papillary	57	T3	ND	N0	13	M0	III	YES	pT2b	High Grade	DK	1	0	1	ND	Bladder - NOS	TUMOR FREE	Alive	578	NA	578	NOS	NOS	Absent	no	no	no	yes	Luminal_papillary	2	4
TCGA-DK-A1AB	TCGA-DK-A1AB-01A-11R-A13Y-07	Yes	Yes	Yes	Yes	Yes	Yes	f027d254-ec01-4882-a8a7-964ae90b7d49	Endoscopic Biopsy	[Not Applicable]	FEMALE	Non-Hispanic	No	ND	ND	Current reformed smoker for > 15 years	ND	Non-Papillary	74	T4	YES	N2	14	M0	IV	NO	ND	High Grade	DK	1	1	2	YES	Wall Posterior	[Not Available]	Dead	NA	508	508	NOS	NOS	Lymphocytes	no	no	no	yes	Basal_squamous	5	1
TCGA-DK-A1AC	TCGA-DK-A1AC-01A-11R-A13Y-07	Yes	Yes	Yes	Yes	Yes	Yes	36c14e9d-1863-4c55-bbbb-f8c9dd418932	Endoscopic Biopsy	[Not Applicable]	MALE	ND	No	ND	ND	Current reformed smoker for < or = 15 years	20	Non-Papillary	72	T3	ND	N0	22	M0	III	YES	pT2b	High Grade	DK	1	0	1	ND	Wall Lateral	TUMOR FREE	Alive	3981	NA	3981	NOS	NOS	Lymphocytes,minimal	no	no	no	yes	Luminal_infiltrated	4	3
TCGA-DK-A1AD	TCGA-DK-A1AD-01A-11R-A13Y-07	Yes	Yes	Yes	Yes	Yes	Yes	88a521ce-a5e9-4c6f-83d4-ec36a62fedb6	Transurethral resection (TURBT)	[Not Applicable]	MALE	ND	No	ND	ND	ND	ND	Non-Papillary	69	T3	NO	N2	14	M0	IV	NO	ND	High Grade	DK	1	1	2	ND	Wall Lateral	TUMOR FREE	Alive	3420	NA	3420	NOS	NOS	Lymphocytes	no	no	no	yes	Luminal	4	5
TCGA-DK-A1AE	TCGA-DK-A1AE-01A-11R-A13Y-07	Yes	Yes	Yes	Yes	Yes	Yes	493a4ff2-37a5-4b79-928d-83dbfe534556	Endoscopic Biopsy	[Not Applicable]	MALE	Non-Hispanic	No	ND	ND	Current reformed smoker for > 15 years	10	Non-Papillary	84	T3	YES	N0	11	M0	III	NO	ND	High Grade	DK	1	0	1	ND	Wall Posterior	WITH TUMOR	Alive	491	NA	491	NOS	NOS	Absent	no	no	no	yes	Basal_squamous	2	2
TCGA-DK-A1AF	TCGA-DK-A1AF-01A-11R-A13Y-07	Yes	Yes	Yes	Yes	Yes	Yes	f3104468-bf17-434b-8a7e-bc3b253121ea	Transurethral resection (TURBT)	[Not Applicable]	FEMALE	Non-Hispanic	No	ND	ND	Lifelong Non-smoker	NA	Non-Papillary	84	T3	YES	N2	14	M0	IV	NO	ND	High Grade	DK	1	1	2	YES	Trigone	WITH TUMOR	Alive	536	NA	536	NOS	NOS	Lymphocytes	no	no	no	yes	Luminal_infiltrated	5	1
TCGA-DK-A1AG	TCGA-DK-A1AG-01A-11R-A13Y-07	Yes	Yes	Yes	Yes	Yes	Yes	f8c0a69c-df53-4a0a-a30e-4424c0ce3dd5	Transurethral resection (TURBT)	[Not Applicable]	MALE	Non-Hispanic	No	ND	ND	Lifelong Non-smoker	NA	Papillary	65	T3	ND	N0	46	M0	III	NO	ND	High Grade	DK	1	0	1	ND	Trigone	TUMOR FREE	Alive	475	NA	475	NOS	NOS	Absent	no	no	no	yes	Luminal_papillary	2	4
TCGA-DK-A2HX	TCGA-DK-A2HX-01A-12R-A18C-07	Yes	Yes	Yes	Yes	Yes	Yes	C728FAC9-5452-4759-A4ED-A366E0F757CB	Transurethral resection (TURBT)	[Not Applicable]	FEMALE	Non-Hispanic	No	ND	ND	Current reformed smoker for > 15 years	20	Non-Papillary	80	T3	YES	N2	35	M0	IV	NO	ND	High Grade	DK	1	1	2	NO	Wall Posterior	[Not Available]	Dead	NA	1420	1420	NOS	NOS	Lymphocytes,minimal	no	no	no	yes	Luminal_infiltrated	1	1
TCGA-DK-A2I1	TCGA-DK-A2I1-01A-11R-A180-07	Yes	Yes	Yes	Yes	Yes	Yes	036B9681-AB58-4734-A8FD-E0D5D078BF5A	Transurethral resection (TURBT)	[Not Applicable]	FEMALE	Non-Hispanic	No	ND	ND	Lifelong Non-smoker	NA	Papillary	73	T2	YES	N0	30	M0	II	NO	ND	High Grade	DK	0	0	0	ND	Wall Anterior	TUMOR FREE	Alive	546	NA	546	NOS	NOS	Lymphocytes	no	no	no	yes	Luminal_infiltrated	5	4
TCGA-DK-A2I4	TCGA-DK-A2I4-01A-11R-A21D-07	Yes	Yes	Yes	Yes	Yes	Yes	5C4AEBEB-FB6F-4D66-B24A-89EF20DE971E	Transurethral resection (TURBT)	[Not Applicable]	MALE	Non-Hispanic	No	ND	ND	Current reformed smoker for > 15 years	ND	Papillary	79	T3	ND	N0	14	M0	III	NO	ND	High Grade	DK	1	0	1	ND	Wall Anterior	TUMOR FREE	Alive	3835	NA	3835	NOS	NOS	Lymphocytes	no	no	no	yes	Basal_squamous	1	1
TCGA-DK-A2I6	TCGA-DK-A2I6-01A-12R-A18C-07	Yes	Yes	Yes	No	Yes	Yes	DE810AF0-4C18-4E8F-9836-F8ABC425E3EB	Transurethral resection (TURBT)	[Not Applicable]	MALE	Non-Hispanic	No	ND	ND	Current reformed smoker for > 15 years	16	Non-Papillary	81	T2	YES	N1	30	M0	IV	YES	pT2b	High Grade	DK	0	1	2	NO	Trigone	TUMOR FREE	Alive	2656	NA	2656	NOS	NOS	Lymphocytes,eosinophils	no	no	no	yes	Basal_squamous	4	3
TCGA-DK-A3IK	TCGA-DK-A3IK-01A-32R-A21D-07	Yes	Yes	Yes	Yes	Yes	Yes	3F0A0748-9ACC-4D0B-BA18-7C08BD183F86	Endoscopic Biopsy	[Not Applicable]	MALE	Non-Hispanic	No	ND	ND	Lifelong Non-smoker	NA	Papillary	87	T3	YES	N2	27	M0	IV	NO	ND	High Grade	DK	1	1	2	YES	Wall Lateral	[Not Available]	Dead	NA	146	146	NOS	NOS	Lymphocytes	no	no	no	yes	Luminal	4	3
TCGA-DK-A3IL	TCGA-DK-A3IL-01A-11R-A20F-07	Yes	Yes	Yes	Yes	Yes	Yes	178B28CD-99C3-48DC-8D09-1EF71B4CEE80	Transurethral resection (TURBT)	[Not Applicable]	FEMALE	Non-Hispanic	No	ND	ND	Current reformed smoker for > 15 years	108	Non-Papillary	79	T3	ND	N2	5	M0	IV	NO	ND	High Grade	DK	1	1	2	NO	Wall Posterior	ND	Dead	NA	413	413	NOS	NOS	Absent	no	no	no	yes	Luminal	1	1
TCGA-DK-A3IM	TCGA-DK-A3IM-01A-11R-A20F-07	Yes	Yes	Yes	Yes	Yes	Yes	41B59716-116F-4942-8B63-409870A87E26	Endoscopic Biopsy	[Not Applicable]	MALE	Non-Hispanic	No	ND	ND	Current reformed smoker for > 15 years	8	Papillary	76	T3	ND	N0	8	M0	III	NO	ND	High Grade	DK	1	0	1	ND	Bladder - NOS	[Not Available]	Dead	NA	248	248	NOS	NOS	Absent	no	no	no	yes	Basal_squamous	2	1
TCGA-DK-A3IN	TCGA-DK-A3IN-01A-11R-A20F-07	Yes	Yes	Yes	Yes	Yes	Yes	FC0032DB-B6D8-4DA3-BD1B-BEEC4196ABF0	Transurethral resection (TURBT)	[Not Applicable]	MALE	Non-Hispanic	No	ND	ND	Current reformed smoker for > 15 years	40	Papillary	72	T4	ND	N0	14	M0	III	YES	pT2a	High Grade	DK	1	0	1	ND	Wall Lateral	TUMOR FREE	Dead	NA	250	250	NOS	NOS	Lymphocytes,plasmacells	no	no	no	yes	Basal_squamous	4	5
TCGA-DK-A3IQ	TCGA-DK-A3IQ-01A-31R-A32Y-07	Yes	Yes	Yes	Yes	Yes	Yes	E44F60EC-66C4-45A2-A003-0A1FAF1D6E03	Transurethral resection (TURBT)	[Not Applicable]	MALE	Non-Hispanic	No	ND	ND	Current reformed smoker for > 15 years	40	Papillary	74	T3	ND	N0	14	M0	III	NO	ND	High Grade	DK	1	0	1	ND	Wall Posterior	WITH TUMOR	Dead	NA	539	539	NOS	NOS	Absent	no	no	no	yes	Luminal_infiltrated	5	1
TCGA-DK-A3IS	TCGA-DK-A3IS-01A-21R-A21D-07	Yes	Yes	Yes	No	Yes	Yes	9F75CC89-CC3F-4AE9-973D-DA37C6417BFC	Transurethral resection (TURBT)	[Not Applicable]	MALE	Non-Hispanic	No	ND	ND	Current reformed smoker for > 15 years	ND	Papillary	68	T2	ND	N0	6	M0	II	YES	pT2b	High Grade	DK	0	0	0	ND	Bladder - NOS	TUMOR FREE	Alive	1529	NA	1529	NOS	NOS	Absent	no	no	no	yes	Luminal_papillary	5	4
TCGA-DK-A3IT	TCGA-DK-A3IT-01A-31R-A20F-07	Yes	Yes	Yes	Yes	Yes	Yes	58520C66-7688-435A-B09F-653B18768C41	Transurethral resection (TURBT)	[Not Applicable]	MALE	Non-Hispanic	No	ND	ND	Current smoker	ND	Non-Papillary	62	T3	ND	N0	7	M0	III	YES	pT2a	High Grade	DK	1	0	1	ND	Wall Lateral	TUMOR FREE	Alive	648	NA	648	NOS	NOS	Lymphocytes	no	no	no	yes	Luminal_infiltrated	3	1
TCGA-DK-A3IU	TCGA-DK-A3IU-01A-11R-A20F-07	Yes	Yes	Yes	Yes	Yes	Yes	F093F043-EFD4-4CBA-A87F-8CBB5C1ACD9E	Endoscopic Biopsy	[Not Applicable]	MALE	Non-Hispanic	No	ND	ND	Current reformed smoker for < or = 15 years	60	ND	58	T2	ND	N0	14	M0	II	YES	pT2b	High Grade	DK	0	0	0	ND	Wall Posterior	WITH TUMOR	Dead	NA	706	706	NOS	NOS	Lymphocytes	no	no	no	yes	Basal_squamous	3	1
TCGA-DK-A3WW	TCGA-DK-A3WW-01A-22R-A23N-07	Yes	Yes	Yes	Yes	Yes	Yes	2AB0FB7B-AD2A-403D-9411-712974CCD878	Transurethral resection (TURBT)	[Not Applicable]	MALE	Non-Hispanic	No	NO	none	Lifelong Non-smoker	NA	Papillary	57	T3	NO	N0	47	M0	III	NO	ND	High Grade	DK	1	0	1	ND	Wall Posterior	TUMOR FREE	Alive	633	NA	633	NOS	NOS	Lymphocytes,eosinophils	no	no	no	yes	Basal_squamous	3	2
TCGA-DK-A3WX	TCGA-DK-A3WX-01A-22R-A22U-07	Yes	Yes	Yes	Yes	Yes	Yes	D63C186D-ADD6-492E-8250-E83F46D39D00	Transurethral resection (TURBT)	[Not Applicable]	FEMALE	Non-Hispanic	No	NO	none	Current reformed smoker for > 15 years	30	Non-Papillary	67	T3	YES	N0	2	M0	III	NO	ND	High Grade	DK	1	0	1	ND	Wall Lateral	WITH TUMOR	Dead	NA	321	321	NOS	NOS	Lymphocytes,eosinophils	no	no	no	yes	Basal_squamous	5	2
TCGA-DK-A3WY	TCGA-DK-A3WY-01A-11R-A22U-07	Yes	Yes	Yes	Yes	Yes	Yes	9BB5D187-033E-4E86-A76E-E1A6D20488F7	Transurethral resection (TURBT)	[Not Applicable]	FEMALE	Non-Hispanic	No	NO	none	Lifelong Non-smoker	NA	Non-Papillary	67	T3	NO	N0	29	M0	III	NO	ND	High Grade	DK	1	0	1	ND	Dome	TUMOR FREE	Alive	4967	NA	4967	NOS	NOS	Lymphocytes	no	no	no	yes	Basal_squamous	5	1
TCGA-DK-A6AV	TCGA-DK-A6AV-01A-12R-A30C-07	Yes	Yes	Yes	No	Yes	Yes	B41DF0B0-572E-4DDB-9F1D-1B69DD1AD290	Transurethral resection (TURBT)	[Not Applicable]	FEMALE	Non-Hispanic	No	NO	none	Current reformed smoker for < or = 15 years	12	Papillary	82	T2	NO	N0	13	M0	II	NO	ND	High Grade	DK	0	0	0	ND	Dome	TUMOR FREE	Alive	1952	NA	1952	NOS	NOS	Lymphocytes	no	no	no	yes	Luminal_papillary	4	3
TCGA-DK-A6B0	TCGA-DK-A6B0-01A-11R-A31N-07	Yes	Yes	Yes	Yes	Yes	Yes	73BC18A4-3600-409E-A2B5-E09E2B3F040D	Transurethral resection (TURBT)	[Not Applicable]	MALE	Non-Hispanic	No	NO	none	Current reformed smoker for > 15 years	20	Papillary	61	T2	NO	N0	16	M0	II	YES	pT2a	High Grade	DK	0	0	0	ND	Wall Lateral	TUMOR FREE	Alive	2330	NA	2330	NOS	NOS	Absent	no	no	no	yes	Luminal_papillary	5	1
TCGA-DK-A6B1	TCGA-DK-A6B1-01A-12R-A30C-07	Yes	Yes	Yes	Yes	Yes	Yes	0D2CD56C-09C6-467D-B3AA-1F7FE0CC60E1	Transurethral resection (TURBT)	[Not Applicable]	MALE	Non-Hispanic	No	YES	Transurethral resection alone	Lifelong Non-smoker	NA	Papillary	67	T2	NO	N0	3	M0	II	NO	ND	High Grade	DK	0	0	0	ND	Wall Anterior	TUMOR FREE	Alive	2049	NA	2049	NOS	NOS	Absent	no	no	no	yes	Luminal_papillary	1	3
TCGA-DK-A6B2	TCGA-DK-A6B2-01A-11R-A30C-07	Yes	Yes	Yes	Yes	Yes	Yes	10C825D7-4E21-43E7-AC95-DDA75FBDAF74	Transurethral resection (TURBT)	[Not Applicable]	MALE	Non-Hispanic	No	NO	none	Current smoker	57	Non-Papillary	70	T3	YES	N1	2	M0	IV	NO	ND	High Grade	DK	1	1	2	YES	Wall Posterior	WITH TUMOR	Alive	477	NA	477	NOS	NOS	Absent	no	no	no	yes	Luminal_infiltrated	4	3
TCGA-DK-AA6Q	TCGA-DK-AA6Q-01A-11R-A39I-07	Yes	Yes	Yes	Yes	Yes	Yes	60419F8C-92C2-4E8F-B2FA-A767D30C9D59	Transurethral resection (TURBT)	[Not Applicable]	FEMALE	Non-Hispanic	No	NO	none	Lifelong Non-smoker	NA	Non-Papillary	61	T3	YES	N1	22	M0	IV	NO	ND	High Grade	DK	1	1	2	ND	Bladder - NOS	WITH TUMOR	Dead	NA	413	413	NOS	NOS	Lymphocytes	no	no	no	yes	Basal_squamous	1	1
TCGA-DK-AA6S	TCGA-DK-AA6S-01A-21R-A39I-07	Yes	Yes	Yes	Yes	Yes	Yes	45EEA556-E97B-4912-8AA9-7E5C709EB52B	Other method, specify:	cystoscopy	MALE	Non-Hispanic	No	NO	none	Lifelong Non-smoker	NA	Non-Papillary	60	T3	YES	N0	19	M0	III	NO	ND	High Grade	DK	1	0	1	ND	Bladder - NOS	TUMOR FREE	Alive	5050	NA	5050	NOS	NOS	Lymphocytes	no	no	no	yes	Basal_squamous	4	2
TCGA-DK-AA71	TCGA-DK-AA71-01A-31R-A39I-07	Yes	Yes	Yes	No	Yes	Yes	22DBEA93-3E1B-4E1B-BA40-55F08B99E73B	Transurethral resection (TURBT)	[Not Applicable]	MALE	Non-Hispanic	No	YES	ND	Lifelong Non-smoker	NA	Papillary	71	T2	YES	N0	24	M0	II	YES	pT2a	High Grade	DK	0	0	0	ND	Bladder - NOS	WITH TUMOR	Alive	415	NA	415	NOS	NOS	Lymphocytes	no	no	no	yes	Luminal_papillary	3	1
TCGA-DK-AA74	TCGA-DK-AA74-01A-11R-A39I-07	Yes	Yes	Yes	Yes	Yes	Yes	0198D8E5-A14B-44EE-B1C4-D248994845AD	Endoscopic Biopsy	[Not Applicable]	MALE	Non-Hispanic	No	YES	ND	Current reformed smoker for > 15 years	34	Non-Papillary	75	T3	NO	N0	ND	M0	III	NO	ND	High Grade	DK	1	0	1	ND	Bladder - NOS	TUMOR FREE	Alive	1708	NA	1708	NOS	NOS	Lymphocytes,minimal	no	no	no	yes	Basal_squamous	5	1
TCGA-DK-AA75	TCGA-DK-AA75-01A-11R-A39I-07	Yes	Yes	Yes	Yes	Yes	Yes	CEA28EAC-4442-4436-B737-536E45B89989	Transurethral resection (TURBT)	[Not Applicable]	MALE	Non-Hispanic	No	NO	none	Current reformed smoker for > 15 years	30	Non-Papillary	82	T3	YES	N0	ND	M0	III	YES	pT2a	High Grade	DK	1	0	1	ND	Wall Anterior	WITH TUMOR	Dead	NA	340	340	NOS	NOS	Absent	no	no	no	yes	Luminal_papillary	4	5
TCGA-DK-AA77	TCGA-DK-AA77-01A-11R-A39I-07	Yes	Yes	Yes	Yes	Yes	Yes	EB4F8C76-08D9-4BA4-846E-969FDED63A87	[Not Available]	[Not Applicable]	MALE	Non-Hispanic	No	NO	none	Lifelong Non-smoker	NA	Papillary	61	T2	NO	N0	41	M0	II	YES	pT2a	High Grade	DK	0	0	0	ND	Bladder - NOS	TUMOR FREE	Alive	618	NA	618	NOS	NOS	Lymphocytes,minimal	no	no	no	yes	Luminal_papillary	2	4
TCGA-E5-A2PC	TCGA-E5-A2PC-01A-11R-A206-07	Yes	Yes	Yes	Yes	Yes	Yes	4107AE6F-502C-4BDC-BF14-E4B3711CBA38	Transurethral resection (TURBT)	[Not Applicable]	FEMALE	Non-Hispanic	No	ND	ND	Current reformed smoker for < or = 15 years	ND	Non-Papillary	61	T2	ND	N1	28	MX	IV	NO	ND	High Grade	E5	0	1	2	NO	Wall Lateral	TUMOR FREE	Alive	1326	NA	1326	NOS	NOS	Absent	no	no	no	yes	Basal_squamous	5	5
TCGA-E5-A4U1	TCGA-E5-A4U1-01A-11R-A31N-07	Yes	Yes	Yes	Yes	Yes	Yes	1C28F311-E0B0-4292-B29A-C6757665A4A4	Transurethral resection (TURBT)	[Not Applicable]	MALE	Non-Hispanic	No	NO	none	Current reformed smoker for < or = 15 years	ND	Papillary	72	T2	NO	N0	27	M0	II	NO	ND	High Grade	E5	0	0	0	ND	Wall Lateral	WITH TUMOR	Alive	1181	NA	1181	NOS	NOS	Absent	no	no	no	yes	Luminal_papillary	3	3
TCGA-E7-A4IJ	TCGA-E7-A4IJ-01A-31R-A26T-07	Yes	Yes	Yes	No	Yes	Yes	FAF4C71C-C4F3-4513-8C44-9114A5D3729A	Endoscopic Biopsy	[Not Applicable]	MALE	Non-Hispanic	No	NO	none	Current smoker	ND	Papillary	56	T2	YES	NX	ND	M0	II	NO	ND	High Grade	E7	0	ND	ND	ND	Wall NOS	WITH TUMOR	Dead	NA	674	674	NOS	NOS	Lymphocytes,minimal	no	no	no	yes	Luminal_papillary	4	5
TCGA-E7-A4XJ	TCGA-E7-A4XJ-01A-11R-A26T-07	Yes	Yes	Yes	Yes	Yes	Yes	92495A89-9974-4F75-99E0-28BD11114460	Endoscopic Biopsy	[Not Applicable]	MALE	Non-Hispanic	No	NO	none	Current smoker	20	Non-Papillary	66	T2	NO	N0	ND	M0	II	NO	ND	High Grade	E7	0	0	0	YES	Wall NOS	TUMOR FREE	Dead	NA	68	68	NOS	NOS	Lymphocytes	no	no	no	yes	Luminal_papillary	1	1
TCGA-E7-A519	TCGA-E7-A519-01A-11R-A26T-07	Yes	Yes	Yes	Yes	Yes	Yes	74216D58-9E34-4A2B-B4AF-886C4A3DC079	Other method, specify:	Surgical resection	MALE	Non-Hispanic	No	NO	none	Current smoker	50	Papillary	72	T2	ND	NX	ND	M0	II	NO	ND	High Grade	E7	0	ND	ND	ND	Wall NOS	TUMOR FREE	Alive	508	NA	508	NOS	NOS	Lymphocytes	no	no	no	yes	Luminal_papillary	2	1
TCGA-E7-A541	TCGA-E7-A541-01A-11R-A26T-07	Yes	Yes	Yes	Yes	Yes	Yes	D51ABC3A-A652-4B13-9A41-CE52BE87218B	[Not Available]	[Not Applicable]	MALE	Non-Hispanic	No	NO	none	ND	ND	Papillary	66	T2	NO	N0	7	MX	II	YES	pT2a	High Grade	E7	0	0	0	NO	Wall Anterior	ND	Dead	NA	778	778	NOS	NOS	Lymphocytes,minimal	no	no	no	yes	Luminal_papillary	1	2
TCGA-E7-A5KE	TCGA-E7-A5KE-01A-11R-A28M-07	Yes	Yes	Yes	Yes	Yes	Yes	514DCD02-0B33-40EF-8EF1-05272045FC39	Endoscopic Biopsy	[Not Applicable]	FEMALE	Non-Hispanic	No	NO	none	Lifelong Non-smoker	NA	Non-Papillary	78	T2	NO	N0	ND	M0	II	ND	ND	High Grade	E7	0	0	0	NO	Wall NOS	TUMOR FREE	Alive	17	NA	17	NOS	NOS	Absent	no	no	no	yes	Luminal_papillary	3	5
TCGA-E7-A6MD	TCGA-E7-A6MD-01A-41R-A352-07	Yes	Yes	Yes	Yes	Yes	Yes	92D27FEC-30C2-4496-965D-DF509D869EAA	Transurethral resection (TURBT)	[Not Applicable]	MALE	Non-Hispanic	No	NO	none	ND	ND	Non-Papillary	66	T4	YES	N1	14	M0	IV	NO	ND	High Grade	E7	1	1	2	ND	Dome|Neck|Wall Anterior|Wall Lateral	ND	Alive	129	NA	129	NOS	NOS	Lymphocytes	no	no	no	yes	Luminal_infiltrated	3	3
TCGA-E7-A7DV	TCGA-E7-A7DV-01A-11R-A33J-07	Yes	Yes	Yes	Yes	Yes	Yes	3EFFD691-570C-478A-8903-3771A1B43F2E	Transurethral resection (TURBT)	[Not Applicable]	MALE	Non-Hispanic	No	YES	Transurethral resection alone	ND	ND	Papillary	44	T4	YES	N3	4	MX	IV	ND	ND	High Grade	E7	1	1	2	YES	Trigone|Wall Posterior	WITH TUMOR	Alive	37	NA	37	NOS	NOS	Lymphocytes	no	no	no	yes	Basal_squamous	5	5
TCGA-E7-A7PW	TCGA-E7-A7PW-01A-11R-A352-07	Yes	Yes	Yes	Yes	Yes	Yes	045FE498-6A07-41FF-9956-DC0FB0483E7F	Endoscopic Biopsy	[Not Applicable]	MALE	Non-Hispanic	No	NO	none	Current reformed smoker for < or = 15 years	5	Non-Papillary	63	T3	NO	NX	ND	M0	III	NO	ND	High Grade	E7	1	ND	ND	YES	Bladder - NOS	TUMOR FREE	Alive	416	NA	416	NOS	NOS	Lymphocytes	no	no	no	yes	Luminal_papillary	3	1
TCGA-E7-A85H	TCGA-E7-A85H-01A-11R-A352-07	Yes	Yes	Yes	Yes	Yes	Yes	C8ADCE3D-4914-4851-9952-846B0C9C32DE	Endoscopic Biopsy	[Not Applicable]	MALE	Non-Hispanic	No	NO	none	Current smoker	5	Non-Papillary	64	T3	NO	N0	2	M0	III	NO	ND	High Grade	E7	1	0	1	YES	Bladder - NOS	TUMOR FREE	Alive	394	NA	394	NOS	NOS	Absent	no	no	no	yes	Luminal_infiltrated	4	1
TCGA-E7-A97Q	TCGA-E7-A97Q-01A-11R-A38B-07	Yes	Yes	Yes	No	Yes	Yes	ADA19F65-5256-4C79-B3B9-7B9DA69BE437	Transurethral resection (TURBT)	[Not Applicable]	FEMALE	Non-Hispanic	No	NO	none	Current smoker	20	Non-Papillary	60	T4	YES	N3	48	MX	IV	NO	ND	High Grade	E7	1	1	2	YES	Bladder - NOS	WITH TUMOR	Dead	NA	246	246	NOS	NOS	Lymphocytes	no	no	no	yes	Luminal	5	5
TCGA-FD-A3B3	TCGA-FD-A3B3-01A-12R-A206-07	Yes	Yes	Yes	Yes	Yes	Yes	4B5D873B-BFDA-482E-92A0-BF84C0F9032A	Transurethral resection (TURBT)	[Not Applicable]	FEMALE	Non-Hispanic	No	ND	ND	Current reformed smoker for > 15 years	32	Papillary	74	T3	NO	N0	8	MX	III	NO	ND	High Grade	FD	1	0	1	ND	Trigone	TUMOR FREE	Dead	NA	974	974	NOS	NOS	Lymphocytes,eosinophils	no	no	no	yes	Basal_squamous	5	2
TCGA-FD-A3B6	TCGA-FD-A3B6-01A-21R-A20F-07	Yes	Yes	Yes	Yes	Yes	Yes	36054200-3FA4-4541-A25C-47282E4EF88D	Transurethral resection (TURBT)	[Not Applicable]	MALE	Non-Hispanic	No	ND	ND	Current smoker	60	Papillary	75	T2	ND	N0	15	MX	II	YES	pT2c	High Grade	FD	0	0	0	ND	Wall Posterior	ND	Dead	NA	1005	1005	NOS	NOS	Lymphocytes	no	no	no	yes	Basal_squamous	1	5
TCGA-FD-A3B7	TCGA-FD-A3B7-01A-31R-A20F-07	Yes	Yes	Yes	Yes	Yes	Yes	EF5DD4B3-B77A-444A-B5B0-C999A5A3D129	Transurethral resection (TURBT)	[Not Applicable]	MALE	Non-Hispanic	No	ND	ND	Current reformed smoker for < or = 15 years	25	Non-Papillary	66	T3	ND	N0	16	MX	III	YES	pT2a	High Grade	FD	1	0	1	ND	Wall Lateral	WITH TUMOR	Dead	NA	122	122	NOS	NOS	Absent	no	no	no	yes	Basal_squamous	5	2
TCGA-FD-A3B8	TCGA-FD-A3B8-01A-31R-A20F-07	Yes	Yes	Yes	Yes	Yes	Yes	537CA5D1-5B26-496F-B7B4-05FEA7B46353	Transurethral resection (TURBT)	[Not Applicable]	MALE	Hispanic	No	ND	ND	Current reformed smoker for < or = 15 years	40	Non-Papillary	56	T2	ND	N0	25	MX	II	NO	ND	High Grade	FD	0	0	0	ND	Wall Lateral	ND	Alive	384	NA	384	NOS	NOS	Lymphocytes,rareeosinophils	no	no	no	yes	Basal_squamous	5	1
TCGA-FD-A3NA	TCGA-FD-A3NA-01A-11R-A21D-07	Yes	Yes	Yes	Yes	Yes	Yes	14917461-DAE4-44CB-909D-42AC45AEF450	Other method, specify:	CT and cystoscopy	MALE	Non-Hispanic	No	ND	ND	Current reformed smoker for > 15 years	45	Non-Papillary	60	T2	ND	N0	85	MX	II	YES	pT2a	High Grade	FD	0	0	0	ND	Wall Posterior	TUMOR FREE	Alive	1845	NA	1845	NOS	NOS	Lymphocytes,rareeosinophils	no	no	no	yes	Basal_squamous	4	5
TCGA-FD-A3SM	TCGA-FD-A3SM-01A-11R-A22U-07	Yes	Yes	Yes	Yes	Yes	Yes	474582F2-8DEC-4FBC-803F-4FD9BA2E0957	Transurethral resection (TURBT)	[Not Applicable]	MALE	Non-Hispanic	No	YES	Transurethral resection alone	Current reformed smoker for > 15 years	80	Papillary	70	T3	ND	N2	25	M1	IV	NO	ND	High Grade	FD	1	1	2	NO	Dome|Wall Anterior|Wall Lateral|Wall Posterior	WITH TUMOR	Dead	NA	547	547	NOS	NOS	Lymphocytes	no	no	no	yes	Luminal_infiltrated	5	5
TCGA-FD-A3SN	TCGA-FD-A3SN-01A-12R-A22U-07	Yes	Yes	Yes	Yes	Yes	Yes	0FB043D3-D86B-4CD8-8C01-9E2B3E965BB0	Transurethral resection (TURBT)	[Not Applicable]	MALE	Hispanic	No	NO	none	Current reformed smoker for > 15 years	5	Papillary	79	T3	ND	N0	28	MX	III	YES	pT2a	High Grade	FD	1	0	1	ND	Trigone|Wall Posterior	TUMOR FREE	Alive	887	NA	887	NOS	NOS	Absent	no	no	no	yes	Basal_squamous	1	1
TCGA-FD-A3SO	TCGA-FD-A3SO-01A-11R-A22U-07	Yes	Yes	Yes	Yes	Yes	Yes	94809FBF-4895-42C0-A7C6-F39EE1A41F1A	Transurethral resection (TURBT)	[Not Applicable]	MALE	Non-Hispanic	No	NO	none	Current reformed smoker for > 15 years	30	Non-Papillary	68	T3	ND	N1	17	MX	IV	NO	ND	High Grade	FD	1	1	2	YES	Wall Lateral	WITH TUMOR	Dead	NA	168	168	NOS	NOS	Lymphocytes,rareeosinophils	no	no	no	yes	Basal_squamous	1	1
TCGA-FD-A3SP	TCGA-FD-A3SP-01A-31R-A22U-07	Yes	Yes	Yes	Yes	Yes	Yes	5F99DCFF-D809-4C87-8024-C9B30BD565E9	Transurethral resection (TURBT)	[Not Applicable]	MALE	Non-Hispanic	No	NO	none	Current reformed smoker for < or = 15 years	12	Non-Papillary	60	T3	YES	N0	48	MX	III	NO	ND	High Grade	FD	1	0	1	ND	Dome|Wall Lateral|Wall Posterior	TUMOR FREE	Alive	783	NA	783	NOS	NOS	Lymphocytes,minimal	no	no	no	yes	Basal_squamous	5	2
TCGA-FD-A3SQ	TCGA-FD-A3SQ-01A-21R-A22U-07	Yes	Yes	Yes	Yes	Yes	Yes	3071CB51-DCF5-41F7-B047-AFC2DCBF0AAF	Transurethral resection (TURBT)	[Not Applicable]	MALE	Non-Hispanic	No	NO	none	Current reformed smoker for < or = 15 years	60	Non-Papillary	62	T3	ND	N2	29	MX	IV	YES	pT2a	High Grade	FD	1	1	2	YES	Wall Lateral|Wall Posterior	WITH TUMOR	Dead	NA	1423	1423	NOS	NOS	Absent	no	no	no	yes	Luminal_infiltrated	3	1
TCGA-FD-A3SR	TCGA-FD-A3SR-01A-11R-A22U-07	Yes	Yes	Yes	Yes	Yes	Yes	72D6E9AA-4A99-4FC9-A67B-4631E95FB043	Transurethral resection (TURBT)	[Not Applicable]	MALE	Non-Hispanic	No	YES	Transurethral resection alone	Current reformed smoker for < or = 15 years	40	Non-Papillary	68	T4	YES	N2	16	MX	IV	YES	pT2a	High Grade	FD	1	1	2	NO	Dome|Wall Lateral|Wall Posterior	WITH TUMOR	Dead	NA	602	602	NOS	NOS	Lymphocytes	no	no	no	yes	Luminal_infiltrated	1	3
TCGA-FD-A3SS	TCGA-FD-A3SS-01A-12R-A22U-07	Yes	Yes	Yes	Yes	Yes	Yes	7B98B829-FDC7-4719-BEE9-C83F6154019C	Transurethral resection (TURBT)	[Not Applicable]	MALE	Non-Hispanic	No	NO	none	Current reformed smoker for < or = 15 years	30	Non-Papillary	66	T4	YES	N3	28	MX	IV	NO	ND	High Grade	FD	1	1	2	YES	Dome|Trigone|Wall Anterior|Wall Lateral|Wall Posterior	WITH TUMOR	Dead	NA	391	391	NOS	NOS	Lymphocytes	no	no	no	yes	Basal_squamous	1	1
TCGA-FD-A43N	TCGA-FD-A43N-01A-11R-A23W-07	Yes	Yes	Yes	Yes	Yes	Yes	3CCCFFEA-BD7D-4548-BB38-FE5EDA630DE6	Transurethral resection (TURBT)	[Not Applicable]	MALE	Non-Hispanic	No	NO	none	Current smoker	112	Non-Papillary	76	T3	ND	N0	33	MX	III	NO	ND	High Grade	FD	1	0	1	ND	Wall Posterior	TUMOR FREE	Alive	699	NA	699	NOS	NOS	Absent	no	no	no	yes	Luminal	4	5
TCGA-FD-A43P	TCGA-FD-A43P-01A-31R-A23W-07	Yes	Yes	Yes	No	Yes	Yes	41E8C196-EF93-47C6-AD06-0031F23D4347	Endoscopic Biopsy	[Not Applicable]	MALE	Non-Hispanic	No	YES	Transurethral resection alone	Current reformed smoker for < or = 15 years	44	Non-Papillary	74	T2	ND	N0	15	MX	II	YES	pT2a	High Grade	FD	0	0	0	ND	Dome	TUMOR FREE	Alive	832	NA	832	NOS	NOS	Lymphocytes	no	no	no	yes	Luminal_infiltrated	3	1
TCGA-FD-A43U	TCGA-FD-A43U-01A-11R-A23W-07	Yes	Yes	Yes	Yes	Yes	Yes	140B83DB-BADD-4B8D-B0F5-0F8C8060A228	Transurethral resection (TURBT)	[Not Applicable]	MALE	Non-Hispanic	No	NO	none	Current reformed smoker for > 15 years	20	Non-Papillary	70	T4	ND	N2	34	MX	IV	NO	ND	High Grade	FD	1	1	2	YES	Wall Lateral	WITH TUMOR	Alive	636	NA	636	NOS	NOS	Lymphocytes	no	no	no	yes	Luminal_infiltrated	3	1
TCGA-FD-A43X	TCGA-FD-A43X-01A-11R-A23W-07	Yes	Yes	Yes	Yes	Yes	Yes	4FF4D9FE-EAB8-4AB3-9AE4-9F15B2581A8F	Transurethral resection (TURBT)	[Not Applicable]	MALE	Non-Hispanic	No	YES	Transurethral resection alone	Current reformed smoker for > 15 years	60	Papillary	84	T2	ND	N0	28	MX	II	ND	ND	High Grade	FD	0	0	0	ND	Wall Posterior	TUMOR FREE	Alive	110	NA	110	NOS	NOS	Absent	no	no	no	yes	Luminal_papillary	3	4
TCGA-FD-A5BR	TCGA-FD-A5BR-01A-11R-A26T-07	Yes	Yes	Yes	Yes	Yes	Yes	DFDAEBD6-E0AB-49D1-9AE9-3A57B3C318B5	Transurethral resection (TURBT)	[Not Applicable]	MALE	Non-Hispanic	No	NO	none	Lifelong Non-smoker	NA	Non-Papillary	57	T2	ND	N0	34	MX	II	YES	pT2a	High Grade	FD	0	0	0	ND	Wall Lateral	TUMOR FREE	Alive	813	NA	813	NOS	NOS	Lymphocytes	no	no	no	yes	Luminal_infiltrated	3	1
TCGA-FD-A5BV	TCGA-FD-A5BV-01A-11R-A26T-07	Yes	Yes	Yes	Yes	Yes	Yes	4FA31971-15E2-4C9B-B49A-B3B7096262E4	Transurethral resection (TURBT)	[Not Applicable]	FEMALE	Non-Hispanic	No	NO	none	Current smoker	28	Non-Papillary	47	T3	ND	N0	25	MX	III	ND	ND	High Grade	FD	1	0	1	ND	Trigone	WITH TUMOR	Dead	NA	163	163	NOS	NOS	Lymphocytes,minimal	no	no	no	yes	Luminal_papillary	3	5
TCGA-FD-A5BX	TCGA-FD-A5BX-01A-11R-A26T-07	Yes	Yes	Yes	Yes	Yes	Yes	6BD85AE2-9D27-4285-A280-4469DD2A8B0A	Transurethral resection (TURBT)	[Not Applicable]	MALE	Non-Hispanic	No	YES	Transurethral resection alone	Current reformed smoker for > 15 years	111	Non-Papillary	82	T3	YES	N1	8	MX	IV	YES	pT2a	High Grade	FD	1	1	2	ND	Wall Anterior	WITH TUMOR	Dead	NA	173	173	NOS	NOS	Lymphocytes,minimal	no	no	no	yes	Basal_squamous	2	2
TCGA-FD-A5BZ	TCGA-FD-A5BZ-01A-11R-A28M-07	Yes	Yes	Yes	Yes	Yes	Yes	AC187CD1-A5EF-47DA-88B2-1D4DF27E0E76	Transurethral resection (TURBT)	[Not Applicable]	FEMALE	Non-Hispanic	No	NO	none	Lifelong Non-smoker	NA	Non-Papillary	77	T3	ND	N1	30	MX	IV	ND	ND	High Grade	FD	1	1	2	ND	Wall Anterior	WITH TUMOR	Dead	NA	835	835	NOS	NOS	Lymphocytes,minimal	no	no	no	yes	Luminal_infiltrated	3	5
TCGA-FD-A5C0	TCGA-FD-A5C0-01A-11R-A28M-07	Yes	Yes	Yes	Yes	Yes	Yes	0628E443-3D7F-4A38-9D2A-EBC7F4F7E11D	Transurethral resection (TURBT)	[Not Applicable]	MALE	Non-Hispanic	No	NO	none	Current smoker	30	Non-Papillary	61	T3	ND	N2	24	MX	IV	YES	pT3a	High Grade	FD	1	1	2	YES	Wall Posterior	WITH TUMOR	Dead	NA	550	550	NOS	NOS	Lymphocytes,minimal	no	no	no	yes	Luminal_infiltrated	1	1
TCGA-FD-A62N	TCGA-FD-A62N-01A-11R-A30C-07	Yes	Yes	Yes	Yes	Yes	Yes	B7439EDC-B7AB-407E-810A-C60864A915BF	Transurethral resection (TURBT)	[Not Applicable]	MALE	Non-Hispanic	No	NO	none	Current reformed smoker for < or = 15 years	10	Non-Papillary	69	T3	ND	N0	27	MX	III	NO	ND	High Grade	FD	1	0	1	NO	Wall Lateral	TUMOR FREE	Alive	82	NA	82	NOS	NOS	Lymphocytes	no	no	no	yes	Basal_squamous	1	1
TCGA-FD-A62O	TCGA-FD-A62O-01A-11R-A30C-07	Yes	Yes	Yes	Yes	Yes	Yes	472502EB-AD99-4A1A-8445-1A11DC02A6D9	Transurethral resection (TURBT)	[Not Applicable]	MALE	Non-Hispanic	No	NO	none	Current smoker	ND	Non-Papillary	74	T3	ND	N2	21	MX	IV	NO	ND	High Grade	FD	1	1	2	ND	Trigone	ND	Dead	NA	216	216	NOS	NOS	Absent	no	no	no	yes	Luminal_papillary	1	1
TCGA-FD-A62S	TCGA-FD-A62S-01A-11R-A30C-07	Yes	Yes	Yes	Yes	Yes	Yes	05A1402E-5A79-4D54-9430-065844ED1505	Transurethral resection (TURBT)	[Not Applicable]	FEMALE	Non-Hispanic	No	NO	none	Lifelong Non-smoker	NA	Non-Papillary	60	T3	ND	N0	24	MX	III	NO	ND	High Grade	FD	1	0	1	ND	Wall Posterior	WITH TUMOR	Dead	NA	406	406	NOS	NOS	Absent	no	no	no	yes	Basal_squamous	5	2
TCGA-FD-A6TA	TCGA-FD-A6TA-01A-12R-A33J-07	Yes	Yes	Yes	Yes	Yes	Yes	FCDA9873-3A93-40B2-913D-4DF1E6A27EFB	Other method, specify:	cystectomy	MALE	Non-Hispanic	No	NO	none	Lifelong Non-smoker	NA	Papillary	58	T3	ND	N2	27	MX	IV	YES	pT2c	High Grade	FD	1	1	2	ND	Dome|Trigone|Wall Anterior|Wall Lateral|Wall Posterior	TUMOR FREE	Alive	1912	NA	1912	NOS	NOS	Absent	no	no	no	yes	Luminal_infiltrated	3	4
TCGA-FD-A6TC	TCGA-FD-A6TC-01A-21R-A33J-07	Yes	Yes	Yes	No	Yes	Yes	00D8E96F-F231-4475-9E9F-C1F8AEC28E4E	Transurethral resection (TURBT)	[Not Applicable]	FEMALE	Non-Hispanic	No	NO	none	Current reformed smoker for > 15 years	10	Non-Papillary	79	T4	NO	N0	16	MX	III	NO	ND	High Grade	FD	1	0	1	ND	Wall Posterior	TUMOR FREE	Alive	187	NA	187	NOS	NOS	Absent	no	no	no	yes	Luminal_infiltrated	3	5
TCGA-FD-A6TD	TCGA-FD-A6TD-01A-51R-A33J-07	Yes	Yes	Yes	Yes	Yes	Yes	C80E71B3-7C6C-4E16-8446-6DFDA780BC18	Transurethral resection (TURBT)	[Not Applicable]	MALE	Non-Hispanic	No	YES	Transurethral resection alone	Current reformed smoker for > 15 years	ND	Non-Papillary	77	T3	NO	N0	34	MX	III	YES	pT3a	High Grade	FD	1	0	1	ND	Wall Anterior|Wall Lateral|Wall Posterior	TUMOR FREE	Dead	NA	386	386	NOS	NOS	Lymphocytes,minimal	no	no	no	yes	Basal_squamous	1	2
TCGA-FD-A6TE	TCGA-FD-A6TE-01A-12R-A33J-07	Yes	Yes	Yes	Yes	Yes	Yes	5C771EE8-2AEA-498D-BA8C-CDBAEBFD57AC	Transurethral resection (TURBT)	[Not Applicable]	MALE	Non-Hispanic	No	NO	none	Current smoker	20	Non-Papillary	54	T3	YES	N2	38	MX	IV	YES	pT2a	High Grade	FD	1	1	2	ND	Trigone|Wall Lateral	TUMOR FREE	Alive	376	NA	376	NOS	NOS	Lymphocytes,minimal	no	no	no	yes	Luminal_papillary	1	1
TCGA-FD-A6TF	TCGA-FD-A6TF-01A-52R-A32O-07	Yes	Yes	Yes	Yes	Yes	Yes	6134F549-6876-4C07-8E58-49EC87EAF4C0	Transurethral resection (TURBT)	[Not Applicable]	FEMALE	Non-Hispanic	No	NO	none	Current Reformed Smoker, Duration Not Specified	ND	Non-Papillary	80	T3	YES	N2	11	M1	IV	NO	ND	High Grade	FD	1	1	2	ND	Trigone|Wall Anterior|Wall Lateral|Wall Posterior	ND	Dead	NA	69	69	NOS	NOS	Absent	no	no	no	yes	Luminal_infiltrated	3	1
TCGA-FD-A6TG	TCGA-FD-A6TG-01A-11R-A32O-07	Yes	Yes	Yes	Yes	Yes	Yes	0C890030-9BDB-4247-A3D5-A004F992F99C	Endoscopic Biopsy	[Not Applicable]	MALE	Non-Hispanic	No	NO	none	Current reformed smoker for > 15 years	10	Non-Papillary	73	T3	YES	N2	14	MX	IV	YES	pT2c	High Grade	FD	1	1	2	ND	Dome|Wall Anterior|Wall Lateral|Wall Posterior	ND	Dead	NA	93	93	NOS	NOS	Lymphocytes,minimal	no	no	no	yes	Luminal_infiltrated	3	1
TCGA-FD-A6TI	TCGA-FD-A6TI-01A-11R-A32O-07	Yes	Yes	Yes	Yes	Yes	Yes	0F956645-35AA-4A68-98D3-EA589459BE00	Transurethral resection (TURBT)	[Not Applicable]	MALE	Non-Hispanic	No	NO	none	Current Reformed Smoker, Duration Not Specified	ND	Non-Papillary	73	T4	YES	N1	21	MX	IV	YES	pT2c	High Grade	FD	1	1	2	ND	Dome|Wall Anterior|Wall Lateral|Wall Posterior	ND	Dead	NA	294	294	NOS	NOS	Absent	no	no	no	yes	Luminal_papillary	1	3
TCGA-FD-A6TK	TCGA-FD-A6TK-01A-42R-A33J-07	Yes	Yes	Yes	Yes	Yes	Yes	65295450-36CD-45A7-A4A6-2D52EE11378F	Transurethral resection (TURBT)	[Not Applicable]	MALE	Non-Hispanic	No	NO	none	Current Reformed Smoker, Duration Not Specified	15	Non-Papillary	60	T3	NO	N0	25	MX	III	NO	ND	High Grade	FD	1	0	1	NO	Wall Anterior|Wall Lateral|Wall Posterior	TUMOR FREE	Alive	330	NA	330	NOS	NOS	Lymphocytes,minimal	no	no	no	yes	Basal_squamous	5	2
TCGA-FJ-A871	TCGA-FJ-A871-01A-11R-A352-07	Yes	Yes	Yes	No	Yes	Yes	BB38805E-2CCC-4169-BA01-34B98ADF5BD0	Transurethral resection (TURBT)	[Not Applicable]	MALE	Non-Hispanic	No	NO	none	Current reformed smoker for > 15 years	0.15	Non-Papillary	49	T3	ND	NX	ND	MX	III	NO	ND	High Grade	FJ	1	ND	ND	ND	Wall Lateral	WITH TUMOR	Dead	NA	272	272	NOS	NOS	Lymphocytes	no	no	no	yes	Neuronal	2	1
TCGA-FT-A3EE	TCGA-FT-A3EE-01A-11R-A206-07	Yes	Yes	Yes	No	Yes	Yes	CCE62116-3DCD-400D-ADA0-9839CA02466E	Transurethral resection (TURBT)	[Not Applicable]	FEMALE	Non-Hispanic	No	ND	ND	Lifelong Non-smoker	NA	Papillary	80	T4	YES	N0	8	MX	III	ND	ND	High Grade	FT	1	0	1	ND	Neck	TUMOR FREE	Dead	NA	99	99	NOS	NOS	Absent	no	no	no	yes	Basal_squamous	3	3
TCGA-FT-A61P	TCGA-FT-A61P-01A-11R-A30C-07	Yes	Yes	Yes	Yes	Yes	Yes	7C698A35-7694-47F0-B681-F08840B95C02	Transurethral resection (TURBT)	[Not Applicable]	MALE	Non-Hispanic	No	NO	none	Current reformed smoker for > 15 years	4	Papillary	76	T3	NO	N2	14	MX	IV	ND	ND	High Grade	FT	1	1	2	ND	Wall Lateral|Wall Posterior	TUMOR FREE	Alive	337	NA	337	NOS	NOS	Lymphocytes,minimal	no	no	no	yes	Basal_squamous	1	2
TCGA-G2-A2EO	TCGA-G2-A2EO-01A-11R-A180-07	Yes	Yes	Yes	Yes	Yes	Yes	98B9AD62-76ED-43E3-91BC-B8F065D79673	Transurethral resection (TURBT)	[Not Applicable]	MALE	Non-Hispanic	No	ND	ND	Lifelong Non-smoker	NA	Non-Papillary	69	T3	ND	N0	ND	M0	III	NO	ND	High Grade	G2	1	0	1	ND	Bladder - NOS	TUMOR FREE	Dead	NA	1804	1804	NOS	NOS	Lymphocytes,eosinophils	no	no	no	yes	Luminal_infiltrated	1	1
TCGA-G2-AA3B	TCGA-G2-AA3B-01A-11R-A39I-07	Yes	Yes	Yes	Yes	Yes	Yes	22424A05-0546-44C2-8AB7-ABB8E49C3363	Transurethral resection (TURBT)	[Not Applicable]	FEMALE	Non-Hispanic	No	NO	none	Current reformed smoker for > 15 years	26	Non-Papillary	75	T2	YES	N0	25	M0	II	NO	ND	High Grade	G2	0	0	0	NO	Bladder - NOS	TUMOR FREE	Alive	2008	NA	2008	NOS	NOS	Lymphocytes,minimal	no	no	no	yes	Luminal_papillary	1	5
TCGA-G2-AA3C	TCGA-G2-AA3C-01A-21R-A39I-07	Yes	Yes	Yes	Yes	Yes	No	C04CC413-95B0-4B56-AF55-9596A5EAD4A6	Transurethral resection (TURBT)	[Not Applicable]	MALE	Non-Hispanic	No	NO	none	Current reformed smoker for > 15 years	4	Non-Papillary	66	T3	YES	N1	45	M0	IV	NO	ND	High Grade	G2	1	1	2	NO	Bladder - NOS	WITH TUMOR	Dead	NA	211	211	NOS	NOS	Absent	no	no	no	yes	Basal_squamous	5	5
TCGA-G2-AA3D	TCGA-G2-AA3D-01A-11R-A39I-07	Yes	Yes	Yes	No	Yes	Yes	E1540865-69C2-4B60-A78E-97D0CE2957DC	Transurethral resection (TURBT)	[Not Applicable]	MALE	Non-Hispanic	No	NO	none	Current reformed smoker for > 15 years	25	Non-Papillary	60	T3	YES	N2	27	M0	IV	YES	pT1a	High Grade	G2	1	1	2	NO	Bladder - NOS	TUMOR FREE	Alive	2139	NA	2139	NOS	NOS	Lymphocytes,minimal	no	no	no	yes	Luminal_papillary	4	1
TCGA-G2-AA3F	TCGA-G2-AA3F-01A-12R-A42T-07	Yes	Yes	Yes	No	Yes	Yes	9883C38F-87BF-4421-BFC0-1B1001F8159C	Transurethral resection (TURBT)	[Not Applicable]	MALE	Non-Hispanic	No	NO	none	Current reformed smoker for > 15 years	108	Non-Papillary	77	T3	YES	N1	28	M0	IV	NO	ND	High Grade	G2	1	1	2	NO	Bladder - NOS	TUMOR FREE	Alive	893	NA	893	NOS	NOS	Absent	no	no	no	yes	Luminal_papillary	3	3
TCGA-GC-A3BM	TCGA-GC-A3BM-01A-11R-A22U-07	Yes	Yes	Yes	Yes	Yes	Yes	7840AEA9-40C4-473E-BE33-8FA0B9F332C9	Transurethral resection (TURBT)	[Not Applicable]	MALE	Non-Hispanic	No	NO	none	Current reformed smoker for < or = 15 years	30	Non-Papillary	70	T2	YES	N0	2	M0	II	YES	pT2c	High Grade	GC	0	0	0	NO	Dome	WITH TUMOR	Dead	NA	651	651	NOS	NOS	Lymphocytes,rareeosinophils	no	no	no	yes	Luminal_papillary	3	4
TCGA-GC-A3OO	TCGA-GC-A3OO-01A-11R-A22U-07	Yes	Yes	Yes	No	Yes	Yes	1FF60FD9-3CA3-43BE-92A8-8DBA2CD4D4DF	Transurethral resection (TURBT)	[Not Applicable]	MALE	Non-Hispanic	No	NO	none	Current smoker	ND	Non-Papillary	79	T2	NO	N0	6	M0	II	NO	ND	High Grade	GC	0	0	0	ND	Wall Lateral	TUMOR FREE	Alive	481	NA	481	NOS	NOS	Lymphocytes,eosinophils	no	no	no	yes	Luminal_infiltrated	1	1
TCGA-GC-A3RB	TCGA-GC-A3RB-01A-12R-A220-07	Yes	Yes	Yes	No	Yes	Yes	A0BCF1B1-4DD4-4D7F-B63E-B49296671451	Transurethral resection (TURBT)	[Not Applicable]	MALE	Non-Hispanic	No	NO	none	Current smoker	40	Non-Papillary	54	T3	ND	N0	9	M0	III	YES	pT2a	High Grade	GC	1	0	1	YES	Trigone	TUMOR FREE	Alive	582	NA	582	NOS	NOS	Absent	no	no	no	yes	Luminal_papillary	4	5
TCGA-GC-A3RC	TCGA-GC-A3RC-01A-11R-A22U-07	Yes	Yes	Yes	No	Yes	Yes	BD7F2C90-863E-4380-AD31-8755BCB2F975	Transurethral resection (TURBT)	[Not Applicable]	MALE	Non-Hispanic	No	NO	none	Current reformed smoker for < or = 15 years	ND	Non-Papillary	59	T2	YES	N0	9	M0	II	NO	ND	High Grade	GC	0	0	0	ND	Wall NOS	TUMOR FREE	Alive	484	NA	484	NOS	NOS	Lymphocytes,eosinophils	no	no	no	yes	Basal_squamous	1	2
TCGA-GC-A3RD	TCGA-GC-A3RD-01A-12R-A22U-07	Yes	Yes	Yes	No	Yes	Yes	6A2155B3-915C-41B1-B730-32E55E0C1FBD	Transurethral resection (TURBT)	[Not Applicable]	FEMALE	Non-Hispanic	No	NO	none	Lifelong Non-smoker	NA	Non-Papillary	83	T3	NO	N0	8	M0	III	NO	ND	High Grade	GC	1	0	1	ND	Bladder - NOS	TUMOR FREE	Alive	428	NA	428	NOS	NOS	Absent	no	no	no	yes	Luminal_papillary	2	3
TCGA-GC-A3WC	TCGA-GC-A3WC-01A-31R-A22U-07	Yes	Yes	Yes	Yes	Yes	Yes	DB52C68A-ED44-4EC4-9381-D75F9BCBC29A	Endoscopic Biopsy	[Not Applicable]	FEMALE	Non-Hispanic	No	NO	none	Current reformed smoker for > 15 years	14	Non-Papillary	80	T3	YES	N0	2	MX	III	NO	ND	High Grade	GC	1	0	1	ND	Bladder - NOS	TUMOR FREE	Alive	540	NA	540	NOS	NOS	Lymphocytes	no	no	no	yes	Basal_squamous	5	2
TCGA-GC-A3YS	TCGA-GC-A3YS-01A-11R-A23N-07	Yes	Yes	Yes	Yes	Yes	Yes	4D323B18-CE5A-4516-862D-7ED1FDF1F008	Transurethral resection (TURBT)	[Not Applicable]	MALE	Non-Hispanic	No	NO	none	Current reformed smoker for < or = 15 years	58	Non-Papillary	61	T3	YES	N1	2	MX	IV	YES	pT2c	High Grade	GC	1	1	2	YES	Bladder - NOS	TUMOR FREE	Alive	758	NA	758	NOS	NOS	Absent	no	no	no	yes	Basal_squamous	1	2
TCGA-GC-A4ZW	TCGA-GC-A4ZW-01A-11R-A26T-07	Yes	Yes	Yes	No	Yes	Yes	A9E17A7D-7FF4-44E3-B8C9-B0D2F46B6CD5	Transurethral resection (TURBT)	[Not Applicable]	MALE	Non-Hispanic	No	NO	none	Current reformed smoker for > 15 years	ND	Non-Papillary	71	T3	NO	N0	5	M0	III	NO	ND	High Grade	GC	1	0	1	NO	Wall Anterior|Wall Posterior	TUMOR FREE	Alive	15	NA	15	NOS	NOS	Lymphocytes,minimal	no	no	no	yes	Luminal_papillary	1	1
TCGA-GC-A6I1	TCGA-GC-A6I1-01A-12R-A31N-07	Yes	Yes	Yes	No	Yes	Yes	54C04BCC-EBD5-461E-BBD5-B4D791B00C95	Other method, specify:	Open bx @ time of removal of benign ovary	FEMALE	Non-Hispanic	No	NO	none	Lifelong Non-smoker	NA	Non-Papillary	90	T2	NO	N0	8	MX	II	NO	ND	High Grade	GC	0	0	0	NO	Bladder - NOS	TUMOR FREE	Dead	NA	0	0	NOS	NOS	Lymphocytes	no	no	no	yes	Basal_squamous	3	2
TCGA-GC-A6I3	TCGA-GC-A6I3-01A-11R-A31N-07	Yes	Yes	Yes	No	Yes	Yes	ACF6BDF3-6349-49DC-B99A-4EDA648EEAC5	Transurethral resection (TURBT)	[Not Applicable]	FEMALE	Non-Hispanic	No	NO	none	Current reformed smoker for > 15 years	ND	Non-Papillary	90	T3	YES	N1	17	MX	IV	ND	ND	High Grade	GC	1	1	2	YES	Bladder - NOS	TUMOR FREE	Alive	0	NA	0	NOS	NOS	Lymphocytes	no	no	no	yes	Luminal_infiltrated	3	3
TCGA-GD-A2C5	TCGA-GD-A2C5-01A-12R-A180-07	Yes	Yes	Yes	Yes	Yes	Yes	5D54C742-5A8E-4C40-8D62-95E75E210AB8	Transurethral resection (TURBT)	[Not Applicable]	FEMALE	Non-Hispanic	No	ND	ND	Current reformed smoker for < or = 15 years	31	Papillary	53	T3	YES	N2	17	MX	IV	NO	ND	High Grade	GD	1	1	2	NO	Bladder - NOS	ND	Alive	812	NA	812	NOS	NOS	Absent	no	no	no	yes	Luminal	1	5
TCGA-GD-A3OP	TCGA-GD-A3OP-01A-21R-A220-07	Yes	Yes	Yes	Yes	Yes	Yes	31DA07BB-6752-49A3-A7EA-5427C04A9458	Transurethral resection (TURBT)	[Not Applicable]	FEMALE	Non-Hispanic	No	NO	none	ND	ND	Papillary	84	T4	YES	N2	5	MX	IV	NO	ND	High Grade	GD	1	1	2	ND	Wall Anterior	ND	Alive	64	NA	64	NOS	NOS	Absent	no	no	no	yes	Luminal_infiltrated	1	1
TCGA-GD-A3OQ	TCGA-GD-A3OQ-01A-32R-A220-07	Yes	Yes	Yes	Yes	Yes	Yes	2E85C30C-C4C4-4096-9EEF-4EB2C7D991A3	Transurethral resection (TURBT)	[Not Applicable]	MALE	Non-Hispanic	No	NO	none	Current smoker	31	Papillary	48	T4	YES	N1	15	MX	IV	NO	ND	High Grade	GD	1	1	2	ND	Bladder - NOS	ND	Alive	95	NA	95	NOS	NOS	Lymphocytes,eosinophils	no	no	no	yes	Basal_squamous	1	1
TCGA-GD-A6C6	TCGA-GD-A6C6-01A-21R-A31N-07	Yes	Yes	Yes	Yes	Yes	Yes	AADCF26B-C398-489F-A86A-E8DB1B5DB456	Transurethral resection (TURBT)	[Not Applicable]	MALE	Non-Hispanic	No	NO	none	Current smoker	45	Papillary	64	T3	YES	N0	28	MX	III	NO	ND	High Grade	GD	1	0	1	NO	Bladder - NOS	TUMOR FREE	Alive	67	NA	67	NOS	NOS	Absent	no	no	no	yes	Luminal_papillary	4	3
TCGA-GD-A76B	TCGA-GD-A76B-01A-11R-A32O-07	Yes	Yes	Yes	Yes	Yes	Yes	6C1FFAF7-FDAE-4AB0-8DD1-6738937357BA	Transurethral resection (TURBT)	[Not Applicable]	FEMALE	Non-Hispanic	No	NO	none	Lifelong Non-smoker	NA	Papillary	86	T2	NO	N0	22	MX	II	ND	ND	High Grade	GD	0	0	0	ND	Wall Anterior	ND	Dead	NA	NA	[Not Available]	NOS	NOS	Absent	no	no	no	yes	Luminal_papillary	3	3
TCGA-GU-A42P	TCGA-GU-A42P-01A-11R-A23W-07	Yes	Yes	Yes	No	Yes	Yes	FF5B9238-38A7-42B4-9D44-3B8EC9913F6D	Other method, specify:	Cystectomy	MALE	Non-Hispanic	No	NO	none	Current reformed smoker for > 15 years	38	Papillary	72	T3	YES	N1	14	M0	IV	YES	pT2a	High Grade	GU	1	1	2	NO	Wall NOS	TUMOR FREE	Dead	NA	332	332	NOS	NOS	Lymphocytes	no	no	no	yes	Luminal_papillary	4	5
TCGA-GU-A42R	TCGA-GU-A42R-01A-11R-A23N-07	Yes	Yes	Yes	Yes	Yes	Yes	0691B8C5-6244-407C-8601-FA1BDA01FF2A	Transurethral resection (TURBT)	[Not Applicable]	MALE	Non-Hispanic	No	NO	none	Current reformed smoker for < or = 15 years	20	Papillary	68	T4	YES	N2	10	MX	IV	ND	ND	High Grade	GU	1	1	2	YES	Wall Lateral	WITH TUMOR	Dead	NA	577	577	NOS	NOS	Absent	no	no	no	yes	Luminal_papillary	2	1
TCGA-GU-A762	TCGA-GU-A762-01A-11R-A33J-07	Yes	Yes	Yes	Yes	Yes	Yes	6A1EEE8D-CF62-47E9-9322-C18633CB3EE9	Transurethral resection (TURBT)	[Not Applicable]	MALE	Non-Hispanic	No	NO	none	Lifelong Non-smoker	NA	Non-Papillary	87	T4	NO	N2	10	MX	IV	NO	ND	High Grade	GU	1	1	2	YES	Wall NOS	WITH TUMOR	Dead	NA	232	232	NOS	NOS	Lymphocytes,minimal	no	no	no	yes	Basal_squamous	1	1
TCGA-GU-A764	TCGA-GU-A764-01A-11R-A352-07	Yes	Yes	Yes	Yes	Yes	Yes	20EBEFF1-E5A7-423A-BE93-E7EBB82438AC	Other method, specify:	GREEN LIGHT LASER	MALE	Non-Hispanic	No	NO	none	Current reformed smoker for > 15 years	19	Non-Papillary	66	T2	NO	N0	19	MX	II	NO	ND	High Grade	GU	0	0	0	NO	Wall Anterior	TUMOR FREE	Alive	610	NA	610	NOS	NOS	Lymphocytes	no	no	no	yes	Basal_squamous	5	2
TCGA-GU-A767	TCGA-GU-A767-01A-11R-A32O-07	Yes	Yes	Yes	No	Yes	Yes	BFABA069-0914-46B4-927D-B5EA3A4A341F	Transurethral resection (TURBT)	[Not Applicable]	MALE	Non-Hispanic	No	NO	none	Current reformed smoker for > 15 years	ND	Papillary	81	T3	YES	N2	6	MX	IV	NO	ND	High Grade	GU	1	1	2	YES	Wall NOS	WITH TUMOR	Dead	NA	144	144	NOS	NOS	Absent	no	no	no	yes	Luminal	2	1
TCGA-GU-AATQ	TCGA-GU-AATQ-01A-11R-A39I-07	Yes	Yes	Yes	Yes	Yes	Yes	AFF1533B-486E-40B5-A35A-CFAAC5823706	Transurethral resection (TURBT)	[Not Applicable]	MALE	Non-Hispanic	No	NO	none	Current reformed smoker for < or = 15 years	30	Non-Papillary	68	T3	YES	N0	21	MX	III	NO	ND	High Grade	GU	1	0	1	NO	Bladder - NOS|Wall Anterior|Wall Lateral	WITH TUMOR	Dead	NA	213	213	NOS	NOS	Lymphocytes,minimal	no	no	no	yes	Basal_squamous	5	5
TCGA-GV-A3JV	TCGA-GV-A3JV-01A-11R-A220-07	Yes	Yes	Yes	Yes	Yes	Yes	01EE41EF-1894-4408-9E96-A22A1F068190	Transurethral resection (TURBT)	[Not Applicable]	MALE	Non-Hispanic	No	ND	ND	Current reformed smoker for < or = 15 years	90	Non-Papillary	66	T3	YES	N1	17	MX	IV	NO	ND	High Grade	GV	1	1	2	YES	Trigone	WITH TUMOR	Dead	NA	434	434	NOS	NOS	Absent	no	no	no	yes	Luminal	1	1
TCGA-GV-A3JW	TCGA-GV-A3JW-01A-11R-A20F-07	Yes	Yes	Yes	Yes	Yes	Yes	3D644EAF-82FC-4BC7-93B7-3E600E8C6511	Transurethral resection (TURBT)	[Not Applicable]	MALE	Non-Hispanic	No	ND	ND	Current reformed smoker for > 15 years	ND	Non-Papillary	74	T2	ND	NX	ND	MX	II	ND	ND	High Grade	GV	0	ND	ND	NO	Bladder - NOS	WITH TUMOR	Alive	649	NA	649	NOS	NOS	Absent	no	no	no	yes	Luminal_papillary	2	1
TCGA-GV-A3JX	TCGA-GV-A3JX-01A-11R-A20F-07	Yes	Yes	Yes	No	Yes	Yes	D9DCBB57-F6C2-4465-8A60-AFE876E113CA	Other method, specify:	cystectomy	MALE	Non-Hispanic	No	ND	ND	Current reformed smoker for < or = 15 years	80	Non-Papillary	59	T3	NO	N0	27	MX	III	NO	ND	High Grade	GV	1	0	1	YES	Wall Posterior	TUMOR FREE	Alive	581	NA	581	NOS	NOS	Absent	no	no	no	yes	Luminal_papillary	1	1
TCGA-GV-A3JZ	TCGA-GV-A3JZ-01A-11R-A21D-07	Yes	Yes	Yes	Yes	Yes	Yes	9CC92795-7A24-4875-87F0-3EFCCBFCC970	Endoscopic Biopsy	[Not Applicable]	MALE	Non-Hispanic	No	ND	ND	Current reformed smoker for > 15 years	15	Non-Papillary	55	T4	YES	N3	38	MX	IV	NO	ND	High Grade	GV	1	1	2	YES	Bladder - NOS	WITH TUMOR	Alive	603	NA	603	NOS	NOS	Absent	no	no	no	yes	Neuronal	4	3
TCGA-GV-A3QF	TCGA-GV-A3QF-01A-31R-A22U-07	Yes	Yes	Yes	Yes	Yes	Yes	47990D5E-A0E1-4752-86F5-4F5B84E219DF	Transurethral resection (TURBT)	[Not Applicable]	MALE	Non-Hispanic	No	NO	none	Current reformed smoker for < or = 15 years	60	Papillary	79	T3	YES	N2	37	MX	IV	YES	pT2a	High Grade	GV	1	1	2	YES	Wall Anterior	TUMOR FREE	Dead	NA	617	617	NOS	NOS	Absent	no	no	no	yes	Luminal_papillary	1	5
TCGA-GV-A3QG	TCGA-GV-A3QG-01A-11R-A220-07	Yes	Yes	Yes	Yes	Yes	Yes	79F23A0E-5AAE-4618-8191-7DD7C0552408	Transurethral resection (TURBT)	[Not Applicable]	MALE	Non-Hispanic	No	YES	ND	Current smoker	46	Papillary	65	T3	YES	N3	47	MX	IV	YES	pT2c	High Grade	GV	1	1	2	YES	Wall Posterior	WITH TUMOR	Dead	NA	[Discrepancy]	[Discrepancy]	NOS	NOS	Lymphocytes	no	no	no	yes	Basal_squamous	3	5
TCGA-GV-A3QI	TCGA-GV-A3QI-01A-11R-A220-07	Yes	Yes	Yes	Yes	Yes	Yes	06F936E9-5A90-40D3-B91A-713F2B4E6E11	Transurethral resection (TURBT)	[Not Applicable]	MALE	Non-Hispanic	No	NO	none	Current reformed smoker for < or = 15 years	35	Papillary	47	T3	NO	N0	28	MX	III	NO	ND	High Grade	GV	1	0	1	YES	Wall Posterior	WITH TUMOR	Alive	1110	NA	1110	NOS	NOS	Absent	no	no	no	yes	Luminal_papillary	1	1
TCGA-GV-A3QK	TCGA-GV-A3QK-01B-11R-A23N-07	Yes	Yes	Yes	Yes	Yes	Yes	9EE8E704-C61D-413D-B69D-257EF829FDAE	Transurethral resection (TURBT)	[Not Applicable]	FEMALE	Non-Hispanic	No	NO	none	Current reformed smoker for < or = 15 years	45	Non-Papillary	56	T4	YES	N2	37	M0	IV	NO	ND	High Grade	GV	1	1	2	YES	Wall Anterior	WITH TUMOR	Alive	832	NA	832	NOS	NOS	Lymphocytes	no	no	no	yes	Luminal_papillary	1	1
TCGA-GV-A40G	TCGA-GV-A40G-01A-11R-A23N-07	Yes	Yes	Yes	Yes	Yes	Yes	10422FE9-8D70-40A9-9875-3FE9FAB68823	Transurethral resection (TURBT)	[Not Applicable]	MALE	Non-Hispanic	No	YES	ND	Current reformed smoker for < or = 15 years	30	Non-Papillary	77	T2	NO	N0	19	MX	II	NO	ND	High Grade	GV	0	0	0	NO	Trigone|Wall Anterior|Wall Lateral|Wall Posterior	TUMOR FREE	Alive	580	NA	580	NOS	NOS	Absent	no	no	no	yes	Luminal_papillary	1	1
TCGA-GV-A6ZA	TCGA-GV-A6ZA-01A-12R-A33J-07	Yes	Yes	Yes	Yes	Yes	Yes	F5C187EF-DC08-4466-932A-43AA33285673	Transurethral resection (TURBT)	[Not Applicable]	MALE	Non-Hispanic	No	NO	none	Current smoker	ND	Papillary	54	T2	ND	N0	12	MX	II	YES	pT2	High Grade	GV	0	0	0	ND	Bladder - NOS	TUMOR FREE	Alive	691	NA	691	NOS	NOS	Lymphocytes,plasmacells,eosinophils	no	no	no	yes	Luminal_papillary	3	5
TCGA-H4-A2HO	TCGA-H4-A2HO-01A-11R-A180-07	Yes	Yes	Yes	Yes	Yes	Yes	86D1E388-B30F-48FD-9647-3848EB6134F1	Other method, specify:	Radical Cystoprostatectomy	MALE	Non-Hispanic	No	ND	ND	Current smoker	30	Papillary	53	T4	NO	N0	8	MX	III	NO	ND	High Grade	H4	1	0	1	NO	Bladder - NOS	TUMOR FREE	Alive	46	NA	46	NOS	NOS	Lymphocytes	no	no	no	yes	Luminal_papillary	4	5
TCGA-HQ-A5ND	TCGA-HQ-A5ND-01A-11R-A26T-07	Yes	Yes	Yes	Yes	Yes	Yes	001944E5-AF34-4061-9C09-BB9EA346F6FD	Transurethral resection (TURBT)	[Not Applicable]	MALE	ND	No	NO	none	Current reformed smoker for > 15 years	40	ND	78	T3	YES	N1	9	M0	IV	YES	pT2c	High Grade	HQ	1	1	2	ND	Bladder - NOS	WITH TUMOR	Dead	NA	274	274	NOS	NOS	Lymphocytes,minimal	no	no	no	yes	Basal_squamous	2	5
TCGA-HQ-A5NE	TCGA-HQ-A5NE-01A-12R-A28M-07	Yes	Yes	Yes	Yes	Yes	Yes	E053A911-2202-4C1F-BC93-904E26564E79	Transurethral resection (TURBT)	[Not Applicable]	MALE	ND	No	NO	none	Current smoker	80	Non-Papillary	57	T3	NO	N0	5	M0	III	NO	ND	High Grade	HQ	1	0	1	ND	Bladder - NOS	WITH TUMOR	Dead	NA	370	370	NOS	NOS	Lymphocytes	no	no	no	yes	Basal_squamous	5	5
TCGA-K4-A3WS	TCGA-K4-A3WS-01A-11R-A22U-07	Yes	Yes	Yes	Yes	Yes	Yes	68ADACD1-A16E-4489-9E68-792A6BD8811C	Transurethral resection (TURBT)	[Not Applicable]	MALE	Non-Hispanic	No	NO	none	Current reformed smoker for > 15 years	25	Non-Papillary	66	T3	YES	N0	6	MX	III	YES	pT2c	High Grade	K4	1	0	1	ND	Trigone|Wall Lateral|Wall Posterior	TUMOR FREE	Alive	761	NA	761	NOS	NOS	Lymphocytes	no	no	no	yes	Luminal_infiltrated	3	1
TCGA-K4-A3WU	TCGA-K4-A3WU-01B-11R-A23N-07	Yes	Yes	Yes	Yes	Yes	Yes	9AA6522A-120A-4691-993E-3F8534F644B5	Transurethral resection (TURBT)	[Not Applicable]	MALE	Non-Hispanic	No	NO	none	Lifelong Non-smoker	NA	Non-Papillary	87	T4	YES	N0	5	MX	III	YES	pT2a	High Grade	K4	1	0	1	YES	Bladder - NOS	ND	Alive	105	NA	105	NOS	NOS	Lymphocytes	no	no	no	yes	Luminal_infiltrated	3	1
TCGA-K4-A3WV	TCGA-K4-A3WV-01A-11R-A22U-07	Yes	Yes	Yes	Yes	Yes	Yes	D53EADE8-A845-4252-AECE-92F3573486A7	Other method, specify:	ultrasound	FEMALE	Hispanic	No	NO	none	Current reformed smoker for > 15 years	80	Non-Papillary	77	T2	NO	N0	7	MX	II	NO	ND	High Grade	K4	0	0	0	ND	Bladder - NOS	TUMOR FREE	Alive	646	NA	646	NOS	NOS	Absent	no	no	no	yes	Neuronal	4	2
TCGA-K4-A4AB	TCGA-K4-A4AB-01B-12R-A28M-07	Yes	Yes	Yes	Yes	Yes	Yes	8B7556ED-2DAB-4180-AF5B-0E113E26B36E	Transurethral resection (TURBT)	[Not Applicable]	MALE	Non-Hispanic	No	NO	none	Current smoker	ND	Non-Papillary	76	T4	YES	N0	2	MX	III	YES	pT2c	High Grade	K4	1	0	1	ND	Wall Posterior	ND	Alive	76	NA	76	NOS	NOS	Absent	no	no	no	yes	Luminal_infiltrated	5	5
TCGA-K4-A54R	TCGA-K4-A54R-01A-11R-A26T-07	Yes	Yes	Yes	Yes	Yes	Yes	52FDDD92-FA5E-4FAC-8E44-E64C98C84F86	Transurethral resection (TURBT)	[Not Applicable]	MALE	Non-Hispanic	No	NO	none	ND	ND	Papillary	59	T2	NO	N0	8	MX	II	YES	pT2c	High Grade	K4	0	0	0	ND	Dome	TUMOR FREE	Alive	842	NA	842	NOS	NOS	Lymphocytes,minimal	no	no	no	yes	Luminal_infiltrated	1	1
TCGA-K4-A5RH	TCGA-K4-A5RH-01A-11R-A30C-07	Yes	Yes	Yes	Yes	Yes	Yes	EECA58FE-B5CB-4D13-A93F-A5A2CA00B6E2	Transurethral resection (TURBT)	[Not Applicable]	MALE	Non-Hispanic	No	NO	none	Current reformed smoker for < or = 15 years	40	Non-Papillary	69	T3	YES	N0	9	MX	III	NO	ND	High Grade	K4	1	0	1	ND	Trigone	WITH TUMOR	Alive	276	NA	276	NOS	NOS	Lymphocytes	no	no	no	yes	Basal_squamous	1	1
TCGA-K4-A5RI	TCGA-K4-A5RI-01A-11R-A28M-07	Yes	Yes	Yes	Yes	Yes	Yes	32EFE5E2-E037-4547-8EAD-619F61647639	Transurethral resection (TURBT)	[Not Applicable]	FEMALE	Non-Hispanic	No	NO	none	Current smoker	40	Non-Papillary	67	T3	YES	N0	5	MX	III	ND	ND	High Grade	K4	1	0	1	ND	Wall Posterior	WITH TUMOR	Dead	NA	356	356	NOS	NOS	Absent	no	no	no	yes	Basal_squamous	3	2
TCGA-K4-A5RJ	TCGA-K4-A5RJ-01A-11R-A28M-07	Yes	Yes	Yes	Yes	Yes	Yes	5A25658C-2436-4A47-8902-8A2CF4A1C20D	Transurethral resection (TURBT)	[Not Applicable]	MALE	Non-Hispanic	No	NO	none	Current reformed smoker for > 15 years	ND	Papillary	75	T2	YES	N0	12	MX	II	NO	ND	High Grade	K4	0	0	0	NO	Wall Posterior	ND	Alive	539	NA	539	NOS	NOS	Absent	no	no	no	yes	Basal_squamous	1	1
TCGA-K4-A6FZ	TCGA-K4-A6FZ-01A-11R-A31N-07	Yes	Yes	Yes	Yes	Yes	Yes	610811D5-E45E-4A4F-BDC1-8D700EFD6E43	Transurethral resection (TURBT)	[Not Applicable]	FEMALE	Non-Hispanic	No	NO	none	Lifelong Non-smoker	NA	Non-Papillary	75	T3	YES	N0	12	MX	III	NO	ND	High Grade	K4	1	0	1	NO	Dome|Wall Posterior	ND	Alive	55	NA	55	NOS	NOS	Lymphocytes,minimal	no	no	no	yes	Basal_squamous	1	2
TCGA-K4-A6MB	TCGA-K4-A6MB-01A-11R-A31N-07	Yes	Yes	Yes	Yes	Yes	Yes	661D7B4A-A2B2-4251-B464-292421665948	Transurethral resection (TURBT)	[Not Applicable]	MALE	Non-Hispanic	No	NO	none	Current Reformed Smoker, Duration Not Specified	ND	Non-Papillary	64	T3	YES	N1	14	MX	IV	NO	ND	High Grade	K4	1	1	2	ND	Trigone	TUMOR FREE	Alive	469	NA	469	NOS	NOS	Absent	no	no	no	yes	Luminal	4	5
TCGA-KQ-A41N	TCGA-KQ-A41N-01A-11R-A33J-07	Yes	Yes	Yes	Yes	Yes	Yes	67cadffc-460b-4a2a-b182-3794421992b4	Transurethral resection (TURBT)	[Not Applicable]	MALE	Non-Hispanic	No	NO	none	Current reformed smoker for < or = 15 years	50	Papillary	73	T3b	NO	N0	0	M0	III	YES	pT2c	High Grade	KQ	ND	ND	ND	ND	Trigone|Wall Lateral	TUMOR FREE	Alive	1604	NA	1604	NOS	NOS	Absent	no	no	no	yes	Luminal_papillary	5	5
TCGA-KQ-A41R	TCGA-KQ-A41R-01A-21R-A352-07	Yes	Yes	Yes	Yes	Yes	Yes	e492d5a9-7ec5-454b-ae89-077c90f67489	Endoscopic Biopsy	[Not Applicable]	FEMALE	Non-Hispanic	No	NO	none	Current reformed smoker for > 15 years	20	Papillary	80	T2	ND	N0	0	MX	II	[Not Available]	[Not Available]	High Grade	KQ	ND	ND	ND	ND	Bladder - NOS	TUMOR FREE	Alive	1350	NA	1350	NOS	NOS	Absent	no	no	no	yes	Luminal_papillary	3	5
TCGA-LC-A66R	TCGA-LC-A66R-01A-41R-A30C-07	Yes	Yes	Yes	Yes	Yes	Yes	39FDC742-8BDB-4E77-B20B-0F967A75E659	Transurethral resection (TURBT)	[Not Applicable]	MALE	Non-Hispanic	No	NO	none	Current reformed smoker for > 15 years	ND	Papillary	78	T4	YES	N2	31	MX	IV	NO	ND	High Grade	LC	1	1	2	YES	Bladder - NOS	TUMOR FREE	Alive	466	NA	466	NOS	NOS	Lymphocytes,plasmacells,eosinopils	no	no	no	yes	Basal_squamous	3	2
TCGA-LT-A8JT	TCGA-LT-A8JT-01A-11R-A36F-07	Yes	Yes	Yes	Yes	Yes	Yes	6AA72CA1-B378-4DB4-B4EF-B12386683D1F	Transurethral resection (TURBT)	[Not Applicable]	FEMALE	Non-Hispanic	No	NO	none	Current reformed smoker for < or = 15 years	75	Papillary	69	T2	NO	N0	38	M0	II	NO	ND	High Grade	LT	0	0	0	NO	Bladder - NOS	TUMOR FREE	Alive	641	NA	641	NOS	NOS	Lymphocytes,minimal	no	no	no	yes	Luminal_papillary	1	4
TCGA-MV-A51V	TCGA-MV-A51V-01A-11R-A26T-07	Yes	Yes	Yes	Yes	Yes	Yes	D2F329B3-5B44-414B-BCCD-7B2D1345D21E	Transurethral resection (TURBT)	[Not Applicable]	MALE	Non-Hispanic	No	NO	none	Lifelong Non-smoker	NA	Papillary	75	T3	NO	N0	46	M0	III	NO	ND	High Grade	MV	1	0	1	ND	Wall Anterior	TUMOR FREE	Alive	410	NA	410	NOS	NOS	Absent	no	no	no	yes	Luminal_papillary	4	3
TCGA-PQ-A6FN	TCGA-PQ-A6FN-01A-11R-A31N-07	Yes	Yes	Yes	No	Yes	Yes	A3C849F2-C006-4368-950D-998A26CD368B	Other method, specify:	Cystoscopy	FEMALE	Non-Hispanic	No	NO	none	Current reformed smoker for > 15 years	28	Non-Papillary	78	T3	ND	N0	20	MX	III	NO	ND	High Grade	PQ	1	0	1	NO	Wall Lateral	ND	Alive	507	NA	507	NOS	NOS	Lymphocytes,minimal	no	no	no	yes	Basal_squamous	5	1
TCGA-R3-A69X	TCGA-R3-A69X-01A-22R-A30C-07	Yes	Yes	Yes	Yes	Yes	Yes	692A6CED-0246-4E5E-AD2F-20450073F335	Transurethral resection (TURBT)	[Not Applicable]	MALE	Non-Hispanic	No	NO	none	Current smoker	48	Non-Papillary	70	T3	YES	N0	7	M0	III	YES	pT2c	High Grade	R3	1	0	1	ND	Wall Lateral|Wall Posterior	TUMOR FREE	Alive	433	NA	433	NOS	NOS	Lymphocytes,minimal	no	no	no	yes	Luminal_infiltrated	5	1
TCGA-S5-A6DX	TCGA-S5-A6DX-01A-11R-A31N-07	Yes	Yes	Yes	Yes	Yes	Yes	76400A3D-45C4-47F8-BD81-0A345A949A1F	Transurethral resection (TURBT)	[Not Applicable]	MALE	Non-Hispanic	No	NO	none	Current reformed smoker for < or = 15 years	70	Non-Papillary	83	T4	YES	N2	2	MX	IV	YES	pT2a	High Grade	S5	1	1	2	NO	Wall Posterior	WITH TUMOR	Dead	NA	56	56	NOS	NOS	Absent	no	no	no	yes	Luminal_infiltrated	3	1
TCGA-S5-AA26	TCGA-S5-AA26-01A-11R-A38B-07	Yes	Yes	Yes	Yes	Yes	Yes	A540FCEC-58A1-4E58-8E0A-8BF73B78E30D	Other method, specify:	cystectomy	MALE	Non-Hispanic	No	NO	none	Lifelong Non-smoker	NA	Papillary	46	T3	NO	N0	21	MX	III	NO	ND	High Grade	S5	1	0	1	NO	Bladder - NOS	TUMOR FREE	Alive	503	NA	503	NOS	NOS	Lymphocytes,minimal	no	no	no	yes	Luminal_papillary	3	4
TCGA-SY-A9G0	TCGA-SY-A9G0-01A-12R-A38B-07	Yes	Yes	Yes	No	Yes	Yes	423B7FC5-3970-4C96-990D-96AD0842F1EB	Transurethral resection (TURBT)	[Not Applicable]	MALE	Non-Hispanic	No	NO	none	Current reformed smoker for > 15 years	9.75	Papillary	82	T4	YES	N1	7	M0	IV	NO	ND	High Grade	SY	1	1	2	ND	Wall Posterior	TUMOR FREE	Dead	NA	1008	1008	NOS	NOS	Absent	no	no	no	yes	Luminal_infiltrated	5	1
TCGA-SY-A9G5	TCGA-SY-A9G5-01A-11R-A38B-07	Yes	Yes	Yes	No	Yes	Yes	7D198EE2-D80A-4759-804F-A7EF85971843	Transurethral resection (TURBT)	[Not Applicable]	MALE	Non-Hispanic	No	NO	none	Lifelong Non-smoker	NA	Papillary	66	T4	NO	N0	14	M0	III	NO	ND	High Grade	SY	1	0	1	NO	Bladder - NOS	TUMOR FREE	Alive	1186	NA	1186	NOS	NOS	Lymphocytes,minimal	no	no	no	yes	Basal_squamous	1	3
TCGA-UY-A78M	TCGA-UY-A78M-01A-21R-A352-07	Yes	Yes	Yes	Yes	Yes	Yes	069B6E47-012C-483E-BEE4-36A2A21A3486	Transurethral resection (TURBT)	[Not Applicable]	FEMALE	Non-Hispanic	No	NO	none	Lifelong Non-smoker	NA	Non-Papillary	81	T2	NO	N2	ND	MX	IV	ND	ND	High Grade	UY	0	1	2	ND	Bladder - NOS	WITH TUMOR	Dead	NA	690	690	NOS	NOS	Absent	no	no	no	yes	Luminal	4	5
TCGA-UY-A78N	TCGA-UY-A78N-01A-12R-A33J-07	Yes	Yes	Yes	Yes	Yes	Yes	573E124F-98CB-4014-B9D2-0499F7FBDB7A	Transurethral resection (TURBT)	[Not Applicable]	MALE	Non-Hispanic	No	NO	none	Current reformed smoker for > 15 years	25	Non-Papillary	80	T2	NO	N1	15	MX	IV	YES	ND	High Grade	UY	0	1	2	ND	Bladder - NOS	WITH TUMOR	Dead	NA	2641	2641	NOS	NOS	Absent	no	no	no	yes	Luminal	1	1
TCGA-UY-A78O	TCGA-UY-A78O-01A-12R-A33J-07	Yes	Yes	Yes	Yes	Yes	Yes	4319AA02-6D8B-4CB8-B4E4-C4EED1CB2AC7	Transurethral resection (TURBT)	[Not Applicable]	FEMALE	Non-Hispanic	No	NO	none	Lifelong Non-smoker	NA	Non-Papillary	75	T2	NO	N0	24	MX	II	ND	ND	High Grade	UY	0	0	0	ND	Bladder - NOS	TUMOR FREE	Alive	2312	NA	2312	NOS	NOS	Absent	no	no	no	yes	Luminal_papillary	1	3
TCGA-UY-A78P	TCGA-UY-A78P-01A-12R-A36F-07	Yes	Yes	Yes	No	Yes	Yes	B8F3D552-2D4B-4DD8-B0E8-6A38E1BAA2F3	Transurethral resection (TURBT)	[Not Applicable]	FEMALE	Non-Hispanic	No	NO	none	Current reformed smoker for > 15 years	15	Non-Papillary	78	T2	NO	N0	ND	MX	II	ND	ND	High Grade	UY	0	0	0	ND	Bladder - NOS	TUMOR FREE	Alive	2380	NA	2380	NOS	NOS	Lymphocytes,eosinophils	no	no	no	yes	Basal_squamous	5	2
TCGA-UY-A8OB	TCGA-UY-A8OB-01A-12R-A42T-07	Yes	Yes	Yes	Yes	Yes	Yes	FE33E5E0-A54D-481A-897C-E32B4708DA69	Transurethral resection (TURBT)	[Not Applicable]	MALE	Hispanic	No	ND	ND	Current reformed smoker for < or = 15 years	25	Non-Papillary	63	T3	ND	N1	ND	MX	IV	ND	ND	High Grade	UY	1	1	2	ND	Bladder - NOS	TUMOR FREE	Alive	2109	NA	2109	NOS	NOS	Absent	no	no	no	yes	Basal_squamous	1	5
TCGA-UY-A8OC	TCGA-UY-A8OC-01A-11R-A36F-07	Yes	Yes	Yes	Yes	Yes	Yes	5A0E4DC3-4EC6-4D27-BB7E-1D2221D06D33	Transurethral resection (TURBT)	[Not Applicable]	MALE	Non-Hispanic	No	NO	none	Lifelong Non-smoker	NA	Non-Papillary	90	T4	NO	N1	ND	MX	IV	ND	ND	High Grade	UY	1	1	2	ND	Bladder - NOS	WITH TUMOR	Dead	NA	0	0	NOS	NOS	Lymphocytes,minimal	no	no	no	yes	Basal_squamous	1	1
TCGA-UY-A8OD	TCGA-UY-A8OD-01A-11R-A36F-07	Yes	Yes	Yes	Yes	Yes	Yes	FA2410B1-4F69-446D-99EE-A10A00034C42	Endoscopic Biopsy	[Not Applicable]	FEMALE	Non-Hispanic	No	ND	ND	ND	ND	Non-Papillary	68	T2	ND	N0	ND	MX	II	ND	ND	High Grade	UY	0	0	0	ND	Bladder - NOS	TUMOR FREE	Alive	3432	NA	3432	NOS	NOS	Absent	no	no	no	yes	Luminal_infiltrated	3	3
TCGA-UY-A9PA	TCGA-UY-A9PA-01A-11R-A38B-07	Yes	Yes	Yes	No	Yes	Yes	45F5AF14-060A-49A3-B51D-25AB8A88FEB7	Transurethral resection (TURBT)	[Not Applicable]	MALE	Non-Hispanic	No	ND	ND	Current smoker	ND	Non-Papillary	48	T3	NO	N0	ND	MX	III	ND	ND	High Grade	UY	1	0	1	ND	Bladder - NOS	TUMOR FREE	Alive	119	NA	119	NOS	NOS	Lymphocytes	no	no	no	yes	Basal_squamous	5	1
TCGA-UY-A9PB	TCGA-UY-A9PB-01A-11R-A38B-07	Yes	Yes	Yes	No	Yes	Yes	F90CFF19-1C16-4514-8BC1-169539D01FCA	Transurethral resection (TURBT)	[Not Applicable]	MALE	Non-Hispanic	No	ND	ND	Current reformed smoker for < or = 15 years	25	Non-Papillary	49	T3	NO	N0	ND	MX	III	ND	ND	High Grade	UY	1	0	1	ND	Bladder - NOS	TUMOR FREE	Alive	899	NA	899	NOS	NOS	Lymphocytes	no	no	no	yes	Basal_squamous	3	2
TCGA-UY-A9PD	TCGA-UY-A9PD-01A-11R-A38B-07	Yes	Yes	Yes	Yes	Yes	Yes	9EF9E328-AC74-4C8A-9990-347B87CF7764	Transurethral resection (TURBT)	[Not Applicable]	MALE	Non-Hispanic	No	ND	ND	Current smoker	ND	Non-Papillary	80	T3	ND	N0	ND	MX	III	ND	ND	High Grade	UY	1	0	1	ND	Bladder - NOS	TUMOR FREE	Alive	542	NA	542	NOS	NOS	Lymphocytes	no	no	no	yes	Luminal	3	5
TCGA-UY-A9PE	TCGA-UY-A9PE-01A-11R-A38B-07	Yes	Yes	Yes	No	Yes	Yes	FED69898-A229-4B81-BBD9-CDCB164DAE7B	Transurethral resection (TURBT)	[Not Applicable]	MALE	Non-Hispanic	No	ND	ND	Current reformed smoker for > 15 years	45	Non-Papillary	86	T2	ND	N2	ND	MX	IV	ND	ND	High Grade	UY	0	1	2	ND	Bladder - NOS	WITH TUMOR	Alive	189	NA	189	NOS	NOS	Absent	no	no	no	yes	Luminal	3	3
TCGA-UY-A9PF	TCGA-UY-A9PF-01A-11R-A38B-07	Yes	Yes	Yes	No	Yes	Yes	3BD918A8-3B92-4042-B4A1-F9DFCD6FE405	Transurethral resection (TURBT)	[Not Applicable]	MALE	Non-Hispanic	No	ND	ND	Current reformed smoker for > 15 years	5	Papillary	77	T3	ND	N2	ND	MX	IV	ND	ND	High Grade	UY	1	1	2	ND	Bladder - NOS	TUMOR FREE	Alive	117	NA	117	NOS	NOS	Lymphocytes	no	no	no	yes	Luminal_papillary	5	5
TCGA-XF-A8HB	TCGA-XF-A8HB-01A-11R-A36F-07	Yes	Yes	Yes	Yes	Yes	Yes	90BF49B7-6710-4665-82DF-30ECC22C59A3	Transurethral resection (TURBT)	[Not Applicable]	FEMALE	Hispanic	No	NO	none	Current reformed smoker for > 15 years	20	Papillary	50	T2	NO	N0	45	MX	II	NO	ND	High Grade	XF	0	0	0	YES	Bladder - NOS	TUMOR FREE	Alive	1370	NA	1370	NOS	NOS	Absent	no	no	no	yes	Luminal_papillary	1	1
TCGA-XF-A8HC	TCGA-XF-A8HC-01A-11R-A36F-07	Yes	Yes	Yes	Yes	Yes	Yes	17EE3278-DC2A-4021-A903-E4ED11E3218B	Transurethral resection (TURBT)	[Not Applicable]	MALE	Non-Hispanic	No	NO	none	Lifelong Non-smoker	NA	Papillary	79	T3	YES	N2	140	MX	IV	NO	ND	High Grade	XF	1	1	2	NO	Bladder - NOS	ND	Dead	NA	200	200	NOS	NOS	Absent	no	no	no	yes	Luminal_papillary	1	1
TCGA-XF-A8HD	TCGA-XF-A8HD-01A-11R-A36F-07	Yes	Yes	Yes	Yes	Yes	Yes	DFC67E7B-3986-4129-AE02-4D8F57E776E3	Transurethral resection (TURBT)	[Not Applicable]	MALE	Non-Hispanic	No	NO	none	Current reformed smoker for > 15 years	12	Non-Papillary	77	T3	NO	N0	71	MX	III	YES	pT2a	High Grade	XF	1	0	1	YES	Bladder - NOS	TUMOR FREE	Alive	2964	NA	2964	NOS	NOS	Absent	no	no	no	yes	Basal_squamous	1	1
TCGA-XF-A8HF	TCGA-XF-A8HF-01A-11R-A36F-07	Yes	Yes	Yes	Yes	Yes	Yes	8573E114-AC20-4113-A942-01F2D1562A7B	Transurethral resection (TURBT)	[Not Applicable]	MALE	Non-Hispanic	No	NO	none	Current reformed smoker for > 15 years	1	Non-Papillary	80	T3	NO	N0	20	M0	III	YES	pT2c	High Grade	XF	1	0	1	YES	Bladder - NOS	TUMOR FREE	Dead	NA	2954	2954	NOS	NOS	Absent	no	no	no	yes	Luminal_infiltrated	3	5
TCGA-XF-A8HG	TCGA-XF-A8HG-01A-11R-A36F-07	Yes	Yes	Yes	Yes	Yes	Yes	B9B61CF9-8711-4C3A-8511-659070CFE36B	Transurethral resection (TURBT)	[Not Applicable]	MALE	Non-Hispanic	No	NO	none	Current reformed smoker for > 15 years	8	Non-Papillary	69	T3	YES	N0	64	MX	III	YES	pT1a	High Grade	XF	1	0	1	YES	Bladder - NOS	WITH TUMOR	Dead	NA	467	467	NOS	NOS	Absent	no	no	no	yes	Luminal_papillary	1	5
TCGA-XF-A8HI	TCGA-XF-A8HI-01A-11R-A38B-07	Yes	Yes	Yes	Yes	Yes	Yes	EED3908F-F1BD-4254-BCA8-BC1A7427E95C	Transurethral resection (TURBT)	[Not Applicable]	FEMALE	Non-Hispanic	No	NO	none	Lifelong Non-smoker	NA	Papillary	57	T2	YES	N2	61	MX	IV	NO	ND	High Grade	XF	0	1	2	YES	Bladder - NOS	WITH TUMOR	Dead	NA	544	544	NOS	NOS	Lymphocytes,minimal	no	no	no	yes	Luminal_papillary	2	4
TCGA-XF-A9SH	TCGA-XF-A9SH-01A-11R-A39I-07	Yes	Yes	Yes	Yes	Yes	Yes	B838A4DB-EF0A-4D88-A220-BF57E31E0B3C	Other method, specify:	Cystoscopy with Biopsies	FEMALE	Non-Hispanic	No	NO	none	Lifelong Non-smoker	NA	Non-Papillary	65	T2	YES	N0	62	M0	II	NO	ND	High Grade	XF	0	0	0	NO	Bladder - NOS	WITH TUMOR	Dead	NA	1971	1971	NOS	NOS	Lymphocytes,minimal	no	no	no	yes	Luminal_papillary	2	1
TCGA-XF-A9SI	TCGA-XF-A9SI-01A-11R-A39I-07	Yes	Yes	Yes	Yes	Yes	Yes	6B0C8E8D-8ABA-413D-85ED-631653F00CA9	Transurethral resection (TURBT)	[Not Applicable]	FEMALE	Non-Hispanic	No	NO	none	Lifelong Non-smoker	NA	Papillary	73	T2	YES	N0	75	MX	II	NO	ND	High Grade	XF	0	0	0	YES	Bladder - NOS	TUMOR FREE	Alive	2423	NA	2423	NOS	NOS	Lymphocytes,minimal	no	no	no	yes	Basal_squamous	5	1
TCGA-XF-A9SP	TCGA-XF-A9SP-01A-11R-A39I-07	Yes	Yes	Yes	Yes	Yes	Yes	76388364-EB01-4B16-A2B9-0B6C05B4B386	Endoscopic Biopsy	[Not Applicable]	MALE	Non-Hispanic	No	NO	none	Current smoker	66	Non-Papillary	59	T3	YES	N0	41	MX	III	YES	pT2a	High Grade	XF	1	0	1	YES	Bladder - NOS	WITH TUMOR	Dead	NA	454	454	NOS	NOS	Lymphocytes	no	no	no	yes	Luminal_infiltrated	4	5
TCGA-XF-A9ST	TCGA-XF-A9ST-01A-11R-A42T-07	Yes	Yes	Yes	Yes	Yes	No	33708951-0A0D-4AD0-B472-23151C9F76F6	Transurethral resection (TURBT)	[Not Applicable]	MALE	Non-Hispanic	No	YES	Transurethral resection alone	Current reformed smoker for > 15 years	60	Papillary	68	T3	YES	N0	13	MX	III	NO	ND	High Grade	XF	1	0	1	NO	Bladder - NOS	ND	Dead	NA	128	128	NOS	NOS	Absent	no	no	no	yes	Neuronal	1	1
TCGA-XF-A9SU	TCGA-XF-A9SU-01A-31R-A39I-07	Yes	Yes	Yes	No	Yes	Yes	42BCF1A7-2F3A-4ED8-A41D-CDD67E65B928	Transurethral resection (TURBT)	[Not Applicable]	FEMALE	Non-Hispanic	No	NO	none	Current reformed smoker for < or = 15 years	30	Papillary	74	T3	YES	N1	87	MX	IV	NO	ND	High Grade	XF	1	1	2	YES	Bladder - NOS	WITH TUMOR	Dead	NA	182	182	NOS	NOS	Lymphocytes	no	no	no	yes	Luminal_infiltrated	5	1
TCGA-XF-A9SW	TCGA-XF-A9SW-01A-11R-A42T-07	Yes	Yes	Yes	Yes	Yes	Yes	F5E03536-26E1-480D-A7BB-010EB8210CD6	Transurethral resection (TURBT)	[Not Applicable]	MALE	Non-Hispanic	No	YES	Transurethral resection alone	Current reformed smoker for > 15 years	ND	Non-Papillary	85	T3	YES	N2	19	MX	IV	YES	pT3a	High Grade	XF	1	1	2	NO	Bladder - NOS	WITH TUMOR	Dead	NA	362	362	NOS	NOS	Absent	no	no	no	yes	Luminal_infiltrated	1	1
TCGA-XF-A9SX	TCGA-XF-A9SX-01A-21R-A39I-07	Yes	Yes	Yes	Yes	Yes	Yes	A648D9BF-CF37-41FC-9515-E8F5AC85FCD4	Endoscopic Biopsy	[Not Applicable]	FEMALE	Non-Hispanic	No	NO	none	Current reformed smoker for < or = 15 years	40	Non-Papillary	63	T3	YES	N2	71	MX	IV	NO	ND	High Grade	XF	1	1	2	YES	Bladder - NOS	WITH TUMOR	Dead	NA	719	719	NOS	NOS	Lymphocytes	no	no	no	yes	Basal_squamous	1	1
TCGA-XF-A9SY	TCGA-XF-A9SY-01A-21R-A42T-07	Yes	Yes	Yes	Yes	Yes	Yes	8A83F744-8469-41EF-A4CD-E983F849383F	Transurethral resection (TURBT)	[Not Applicable]	FEMALE	Non-Hispanic	No	NO	none	Current smoker	40	Non-Papillary	60	T3	YES	N2	86	MX	IV	NO	ND	High Grade	XF	1	1	2	YES	Bladder - NOS	WITH TUMOR	Alive	640	NA	640	NOS	NOS	Lymphocytes,minimal	no	no	no	yes	Basal_squamous	5	1
TCGA-XF-A9SZ	TCGA-XF-A9SZ-01A-11R-A39I-07	Yes	Yes	Yes	Yes	Yes	Yes	DC321B92-7275-48C9-ADEB-7670DB3195EF	Transurethral resection (TURBT)	[Not Applicable]	MALE	Non-Hispanic	No	NO	none	Current reformed smoker for > 15 years	30	Non-Papillary	79	T3	YES	N2	107	MX	IV	NO	ND	High Grade	XF	1	1	2	YES	Bladder - NOS	WITH TUMOR	Dead	NA	859	859	NOS	NOS	Absent	no	no	no	yes	Luminal_infiltrated	5	1
TCGA-XF-A9T0	TCGA-XF-A9T0-01A-11R-A39I-07	Yes	Yes	Yes	Yes	Yes	Yes	5F5C1775-A908-483D-8A77-B902C5B7570E	Transurethral resection (TURBT)	[Not Applicable]	MALE	Non-Hispanic	No	NO	none	Current Reformed Smoker, Duration Not Specified	ND	Non-Papillary	68	T3	NO	N0	79	MX	III	YES	pT2a	High Grade	XF	1	0	1	NO	Bladder - NOS	TUMOR FREE	Alive	799	NA	799	NOS	NOS	Lymphocytes	no	no	no	yes	Luminal_infiltrated	5	5
TCGA-XF-A9T2	TCGA-XF-A9T2-01A-11R-A42T-07	Yes	Yes	Yes	Yes	Yes	Yes	AA6B44AB-14B1-4B5D-8679-BA958B546AFA	Transurethral resection (TURBT)	[Not Applicable]	MALE	Non-Hispanic	No	YES	Transurethral resection alone	Lifelong Non-smoker	NA	Non-Papillary	54	T3	YES	N0	141	MX	III	YES	ND	High Grade	XF	1	0	1	NO	Bladder - NOS	ND	Dead	NA	575	575	NOS	NOS	Lymphocytes	no	no	no	yes	Neuronal	2	5
TCGA-XF-A9T3	TCGA-XF-A9T3-01A-11R-A42T-07	Yes	Yes	Yes	Yes	Yes	Yes	5F7C3B2D-9A5B-470F-BD12-9C7787A543F0	Transurethral resection (TURBT)	[Not Applicable]	FEMALE	Non-Hispanic	No	YES	Transurethral resection alone	Current smoker	52	Non-Papillary	69	T3	YES	N2	52	MX	IV	NO	ND	High Grade	XF	1	1	2	YES	Bladder - NOS	TUMOR FREE	Alive	68	NA	68	NOS	NOS	Lymphocytes	no	no	no	yes	Basal_squamous	5	5
TCGA-XF-A9T5	TCGA-XF-A9T5-01A-11R-A42T-07	Yes	Yes	Yes	Yes	Yes	Yes	F9A7AB94-70DF-4194-8102-66021D01DADD	Transurethral resection (TURBT)	[Not Applicable]	FEMALE	Non-Hispanic	No	YES	Transurethral resection alone	Lifelong Non-smoker	NA	Non-Papillary	78	T3	NO	N1	112	MX	IV	NO	ND	High Grade	XF	1	1	2	NO	Bladder - NOS	TUMOR FREE	Alive	2027	NA	2027	NOS	NOS	Lymphocytes,rareeosinophils	no	no	no	yes	Basal_squamous	3	1
TCGA-XF-A9T6	TCGA-XF-A9T6-01A-11R-A42T-07	Yes	Yes	Yes	Yes	Yes	Yes	6EE18B9A-3F45-491F-9535-502820CFCF46	Transurethral resection (TURBT)	[Not Applicable]	FEMALE	Non-Hispanic	No	YES	Transurethral resection alone	Lifelong Non-smoker	NA	Papillary	88	T3	YES	N0	48	MX	III	NO	ND	High Grade	XF	1	0	1	YES	Bladder - NOS	ND	Alive	64	NA	64	NOS	NOS	Absent	no	no	no	yes	Basal_squamous	1	3
TCGA-XF-AAMG	TCGA-XF-AAMG-01A-11R-A42T-07	Yes	Yes	Yes	Yes	Yes	Yes	390A29FE-2CFD-43C4-A247-69E692763E17	Endoscopic Biopsy	[Not Applicable]	MALE	Hispanic	No	NO	none	Current Reformed Smoker, Duration Not Specified	ND	Non-Papillary	49	T4	NO	N0	51	MX	III	NO	ND	High Grade	XF	1	0	1	NO	Bladder - NOS	TUMOR FREE	Alive	3364	NA	3364	NOS	NOS	Absent	no	no	no	yes	Neuronal	4	5
TCGA-XF-AAMJ	TCGA-XF-AAMJ-01A-11R-A42T-07	Yes	Yes	Yes	Yes	Yes	Yes	8F10E006-531A-49AC-B51B-DF3FDCB20929	Transurethral resection (TURBT)	[Not Applicable]	MALE	Non-Hispanic	No	NO	none	Lifelong Non-smoker	NA	Non-Papillary	70	T3	YES	N0	44	M0	III	NO	ND	High Grade	XF	1	0	1	YES	Bladder - NOS	TUMOR FREE	Dead	NA	1670	1670	NOS	NOS	Absent	no	no	no	yes	Luminal_infiltrated	1	1
TCGA-XF-AAML	TCGA-XF-AAML-01A-11R-A42T-07	Yes	Yes	Yes	Yes	Yes	Yes	329D372C-C44E-4595-B8AC-474C5A1321A5	Transurethral resection (TURBT)	[Not Applicable]	MALE	Non-Hispanic	No	YES	Transurethral resection alone	Current reformed smoker for > 15 years	ND	Papillary	75	T2	NO	N0	58	MX	II	NO	ND	High Grade	XF	0	0	0	NO	Bladder - NOS	TUMOR FREE	Dead	NA	232	232	NOS	NOS	Lymphocytes,eosinophils	no	no	no	yes	Luminal_papillary	1	3
TCGA-XF-AAMQ	TCGA-XF-AAMQ-01A-11R-A42T-07	Yes	Yes	Yes	Yes	Yes	Yes	82F4C181-E022-4799-9F7F-01ABCDC3803E	Transurethral resection (TURBT)	[Not Applicable]	FEMALE	Non-Hispanic	No	YES	Transurethral resection alone	Current reformed smoker for > 15 years	12	Papillary	59	T2	NO	N0	67	MX	II	NO	ND	High Grade	XF	0	0	0	NO	Bladder - NOS	TUMOR FREE	Alive	2177	NA	2177	NOS	NOS	Lymphocytes,minimal	no	no	no	yes	Luminal_papillary	1	1
TCGA-XF-AAMR	TCGA-XF-AAMR-01A-31R-A42T-07	Yes	Yes	Yes	No	Yes	Yes	818F5A45-4DEB-49E4-9A73-55EF4269DE4C	Transurethral resection (TURBT)	[Not Applicable]	MALE	Non-Hispanic	No	NO	none	Lifelong Non-smoker	NA	Non-Papillary	48	T3	NO	N0	77	MX	III	YES	pT1a	High Grade	XF	1	0	1	NO	Bladder - NOS	TUMOR FREE	Alive	2790	NA	2790	NOS	NOS	Absent	no	no	no	yes	Luminal_infiltrated	4	1
TCGA-XF-AAMW	TCGA-XF-AAMW-01A-11R-A42T-07	Yes	Yes	Yes	Yes	Yes	Yes	19DA59A8-B67A-438D-900A-92A71E03BEF3	Transurethral resection (TURBT)	[Not Applicable]	FEMALE	Non-Hispanic	No	NO	none	Lifelong Non-smoker	NA	Non-Papillary	79	T2	NO	N0	70	MX	IV	NO	ND	High Grade	XF	0	0	0	NO	Bladder - NOS	WITH TUMOR	Dead	NA	253	253	NOS	NOS	Lymphocytes,eosinophils	no	no	no	yes	Basal_squamous	2	1
TCGA-XF-AAMX	TCGA-XF-AAMX-01A-11R-A42T-07	Yes	Yes	Yes	Yes	Yes	Yes	EDC290BF-9731-4F03-BC37-64542E78E8BB	Transurethral resection (TURBT)	[Not Applicable]	FEMALE	Non-Hispanic	No	NO	none	Lifelong Non-smoker	NA	Non-Papillary	87	T3	YES	N0	26	MX	III	NO	ND	High Grade	XF	1	0	1	NO	Bladder - NOS	TUMOR FREE	Dead	NA	206	206	NOS	NOS	Absent	no	no	no	yes	Luminal	1	5
TCGA-XF-AAMY	TCGA-XF-AAMY-01A-11R-A42T-07	Yes	Yes	Yes	Yes	Yes	Yes	9D2B19EB-BD61-490E-982B-FADF2C4AADF7	Transurethral resection (TURBT)	[Not Applicable]	MALE	Non-Hispanic	No	NO	none	Lifelong Non-smoker	NA	Papillary	78	T3	NO	N0	13	MX	III	NO	ND	High Grade	XF	1	0	1	NO	Bladder - NOS	TUMOR FREE	Alive	3011	NA	3011	NOS	NOS	Absent	no	no	no	yes	Luminal	4	3
TCGA-XF-AAN3	TCGA-XF-AAN3-01A-11R-A42T-07	Yes	Yes	Yes	Yes	Yes	Yes	24AD2168-B25A-4DE8-A021-DFE1C74FCC6E	Transurethral resection (TURBT)	[Not Applicable]	MALE	Non-Hispanic	No	ND	ND	Lifelong Non-smoker	NA	Non-Papillary	76	T3	YES	N2	36	MX	IV	YES	pT2a	High Grade	XF	1	1	2	NO	Bladder - NOS	TUMOR FREE	Alive	2625	NA	2625	NOS	NOS	Absent	no	no	no	yes	Basal_squamous	1	1
TCGA-XF-AAN4	TCGA-XF-AAN4-01A-11R-A42T-07	Yes	Yes	Yes	Yes	Yes	Yes	B6C36037-56B1-4957-8DF8-FDA72B0D3C39	Transurethral resection (TURBT)	[Not Applicable]	FEMALE	Non-Hispanic	No	NO	none	Current smoker	25	Non-Papillary	77	T3	NO	N0	65	MX	III	NO	ND	High Grade	XF	1	0	1	NO	Bladder - NOS	TUMOR FREE	Dead	NA	823	823	NOS	NOS	Lymphocytes,eosinophils	no	no	no	yes	Basal_squamous	5	1
TCGA-XF-AAN7	TCGA-XF-AAN7-01A-11R-A42T-07	Yes	Yes	Yes	Yes	Yes	Yes	9D7FBDEB-EA3D-4E07-8527-23C5997D77CF	Transurethral resection (TURBT)	[Not Applicable]	MALE	Non-Hispanic	No	YES	Transurethral resection alone	Current smoker	40	Non-Papillary	60	T3	YES	N1	170	MX	IV	YES	pT2a	High Grade	XF	1	1	2	YES	Bladder - NOS	WITH TUMOR	Dead	NA	565	565	NOS	NOS	Absent	no	no	no	yes	Neuronal	1	5
TCGA-YC-A8S6	TCGA-YC-A8S6-01A-31R-A38B-07	Yes	Yes	Yes	Yes	Yes	Yes	97D6568C-0A89-4327-8988-71E81EE8DAE6	Other method, specify:	urine cytology	MALE	Non-Hispanic	No	YES	Transurethral resection alone	Current Reformed Smoker, Duration Not Specified	ND	Papillary	71	T2	NO	N0	16	MX	II	YES	pT3	High Grade	YC	0	0	0	ND	Trigone|Wall Anterior|Wall Lateral|Wall Posterior	TUMOR FREE	Alive	293	NA	293	NOS	NOS	Lymphocytes	no	no	no	yes	Luminal_infiltrated	5	1
TCGA-YF-AA3L	TCGA-YF-AA3L-01A-11R-A38B-07	Yes	Yes	Yes	No	Yes	Yes	661967E5-94B3-4F98-9402-6AB137893C16	Transurethral resection (TURBT)	[Not Applicable]	FEMALE	Hispanic	No	NO	none	Current smoker	60	Non-Papillary	47	T2	YES	N0	8	MX	II	ND	ND	High Grade	YF	0	0	0	ND	Wall Lateral	TUMOR FREE	Alive	364	NA	364	NOS	NOS	Absent	no	no	no	yes	Luminal_papillary	1	3
TCGA-ZF-A9R0	TCGA-ZF-A9R0-01A-11R-A38B-07	Yes	Yes	Yes	Yes	Yes	Yes	5B39A0DC-8AB2-46C6-95C7-65DF919EBC76	Transurethral resection (TURBT)	[Not Applicable]	MALE	Non-Hispanic	No	NO	none	Current reformed smoker for > 15 years	5	Non-Papillary	82	T3	ND	NX	ND	M0	III	NO	ND	High Grade	ZF	1	ND	ND	ND	Bladder - NOS|Dome|Trigone|Wall Anterior|Wall Lateral|Wall Posterior	WITH TUMOR	Dead	NA	680	680	NOS	NOS	Lymphocytes,minimal	no	no	no	yes	Luminal	1	3
TCGA-ZF-A9R1	TCGA-ZF-A9R1-01A-11R-A39I-07	Yes	Yes	Yes	Yes	Yes	Yes	F1BD8305-5C3F-4C82-9E68-BA9CF4ECDF7B	Transurethral resection (TURBT)	[Not Applicable]	MALE	Non-Hispanic	No	NO	none	Lifelong Non-smoker	NA	Non-Papillary	81	T3	YES	N1	13	M0	IV	NO	ND	High Grade	ZF	1	1	2	YES	Bladder - NOS|Wall NOS	WITH TUMOR	Alive	773	NA	773	NOS	NOS	Lymphocytes	no	no	no	yes	Luminal_papillary	3	3
TCGA-ZF-A9R2	TCGA-ZF-A9R2-01A-11R-A39I-07	Yes	Yes	Yes	Yes	Yes	Yes	AEB08986-A802-43DD-A5B4-17F4EC018790	Transurethral resection (TURBT)	[Not Applicable]	MALE	Non-Hispanic	No	YES	Transurethral resection alone	Current reformed smoker for > 15 years	58	Papillary	75	T2	YES	N0	8	M0	II	NO	ND	High Grade	ZF	0	0	0	ND	Bladder - NOS|Wall Anterior	TUMOR FREE	Alive	642	NA	642	NOS	NOS	Absent	no	no	no	yes	Luminal_papillary	3	4
TCGA-ZF-A9R3	TCGA-ZF-A9R3-01A-11R-A38B-07	Yes	Yes	Yes	No	Yes	Yes	AB77B411-4DF2-4E3A-BFAD-946E8BB1FA70	Transurethral resection (TURBT)	[Not Applicable]	FEMALE	Non-Hispanic	No	NO	none	Current smoker	29	Papillary	53	T2	ND	NX	ND	M0	II	NO	ND	High Grade	ZF	0	ND	ND	ND	Bladder - NOS	WITH TUMOR	Dead	NA	949	949	NOS	NOS	Lymphocytes	no	no	no	yes	Luminal_papillary	3	1
TCGA-ZF-A9R4	TCGA-ZF-A9R4-01A-11R-A38B-07	Yes	Yes	Yes	No	Yes	Yes	371B5D70-9797-4DAE-B523-247F5EAEB4AB	Transurethral resection (TURBT)	[Not Applicable]	MALE	Non-Hispanic	No	NO	none	Lifelong Non-smoker	NA	Non-Papillary	83	T2	YES	NX	ND	M0	II	NO	ND	High Grade	ZF	0	ND	ND	ND	Bladder - NOS	TUMOR FREE	Alive	921	NA	921	NOS	NOS	Lymphocytes,minimal	no	no	no	yes	Luminal_papillary	1	3
TCGA-ZF-A9R5	TCGA-ZF-A9R5-01A-12R-A42T-07	Yes	Yes	Yes	No	Yes	Yes	AAA55DE1-8F53-4B56-BA0A-67CFF909CF81	Transurethral resection (TURBT)	[Not Applicable]	MALE	Non-Hispanic	No	NO	none	Current smoker	69	Papillary	59	T3	ND	N0	11	M0	III	NO	ND	High Grade	ZF	1	0	1	ND	Bladder - NOS	TUMOR FREE	Alive	1090	NA	1090	NOS	NOS	Absent	no	no	no	yes	Luminal_papillary	2	1
TCGA-ZF-A9R9	TCGA-ZF-A9R9-01A-11R-A38B-07	Yes	Yes	Yes	Yes	Yes	Yes	EBAD8BC9-F196-4F53-BFEA-DE38488EB4E1	Transurethral resection (TURBT)	[Not Applicable]	MALE	Non-Hispanic	No	NO	none	Current reformed smoker for > 15 years	3	Non-Papillary	58	T3	YES	N2	1	MX	IV	NO	ND	High Grade	ZF	1	1	2	NO	Bladder - NOS	WITH TUMOR	Dead	NA	864	864	NOS	NOS	Absent	no	no	no	yes	Luminal_infiltrated	1	1
TCGA-ZF-A9RC	TCGA-ZF-A9RC-01A-11R-A38B-07	Yes	Yes	Yes	No	Yes	Yes	4ED34DB5-DDB5-4EFD-A49B-84BF26789AEE	Transurethral resection (TURBT)	[Not Applicable]	MALE	Non-Hispanic	No	NO	none	Current reformed smoker for < or = 15 years	ND	Non-Papillary	77	T3	NO	N0	18	MX	III	YES	pT2c	High Grade	ZF	1	0	1	ND	Bladder - NOS	TUMOR FREE	Alive	2868	NA	2868	NOS	NOS	Lymphocytes,minimal	no	no	no	yes	Luminal	4	3
TCGA-ZF-A9RF	TCGA-ZF-A9RF-01A-11R-A38B-07	Yes	Yes	Yes	No	Yes	Yes	FA05F7F6-50E9-4878-A834-F655C0877394	Transurethral resection (TURBT)	[Not Applicable]	MALE	Non-Hispanic	No	NO	none	Current smoker	52	Non-Papillary	74	T2	NO	NX	ND	M0	II	NO	ND	High Grade	ZF	0	ND	ND	ND	Bladder - NOS|Wall Lateral	TUMOR FREE	Alive	1949	NA	1949	NOS	NOS	Lymphocytes,minimal	no	no	no	yes	Basal_squamous	3	5
TCGA-ZF-A9RM	TCGA-ZF-A9RM-01A-11R-A38B-07	Yes	Yes	Yes	Yes	Yes	Yes	7D71945A-B81A-405C-BB17-CEC9B1D7592C	Transurethral resection (TURBT)	[Not Applicable]	MALE	Non-Hispanic	No	NO	none	Current smoker	8	Papillary	70	T2	NO	N0	14	MX	II	NO	ND	High Grade	ZF	0	0	0	ND	Bladder - NOS	TUMOR FREE	Alive	1455	NA	1455	NOS	NOS	Absent	no	no	no	yes	Luminal_papillary	2	1
TCGA-ZF-A9RN	TCGA-ZF-A9RN-01A-11R-A42T-07	Yes	Yes	Yes	Yes	Yes	Yes	73DB40CE-2BA7-4A56-AEF2-B78D2C744BE1	Transurethral resection (TURBT)	[Not Applicable]	FEMALE	Non-Hispanic	No	ND	ND	Lifelong Non-smoker	NA	Non-Papillary	67	T3	YES	NX	ND	M0	III	NO	ND	High Grade	ZF	1	ND	ND	ND	Bladder - NOS	WITH TUMOR	Dead	NA	615	615	NOS	NOS	Absent	no	no	no	yes	Basal_squamous	3	2
TCGA-ZF-AA4U	TCGA-ZF-AA4U-01A-11R-A38B-07	Yes	Yes	Yes	No	Yes	Yes	585DFB25-5013-4AE1-A26B-5FED08E6CDB3	Transurethral resection (TURBT)	[Not Applicable]	MALE	Non-Hispanic	No	NO	none	Current reformed smoker for > 15 years	25	Non-Papillary	70	T4	YES	NX	ND	MX	III	NO	ND	High Grade	ZF	1	ND	ND	ND	Bladder - NOS	WITH TUMOR	Dead	NA	262	262	NOS	NOS	Absent	no	no	no	yes	Luminal_papillary	2	4
TCGA-ZF-AA4V	TCGA-ZF-AA4V-01A-11R-A38B-07	Yes	Yes	Yes	Yes	Yes	Yes	CCD65BC8-82EF-453E-B4BC-A005CC2262D5	Transurethral resection (TURBT)	[Not Applicable]	MALE	Non-Hispanic	No	NO	none	Current smoker	28	Non-Papillary	66	T3	ND	N0	20	M0	III	NO	ND	High Grade	ZF	1	0	1	NO	Bladder - NOS	TUMOR FREE	Alive	1806	NA	1806	NOS	NOS	Lymphocytes	no	no	no	yes	Basal_squamous	1	3
TCGA-ZF-AA4X	TCGA-ZF-AA4X-01A-11R-A38B-07	Yes	Yes	Yes	No	Yes	Yes	E6F7BF6C-92B1-4795-94FC-B189D0C7877F	Transurethral resection (TURBT)	[Not Applicable]	MALE	Non-Hispanic	No	NO	none	Lifelong Non-smoker	NA	Non-Papillary	56	T2	NO	NX	ND	M0	II	ND	ND	High Grade	ZF	0	ND	ND	ND	Bladder - NOS	WITH TUMOR	Alive	2044	NA	2044	NOS	NOS	Lymphocytes,plasmacells,eosinophils	no	no	no	yes	Luminal_papillary	1	1
TCGA-ZF-AA51	TCGA-ZF-AA51-01A-21R-A39I-07	Yes	Yes	Yes	Yes	Yes	Yes	1029514B-A32C-4C43-A440-A5BA2709F717	Transurethral resection (TURBT)	[Not Applicable]	FEMALE	Non-Hispanic	No	NO	none	Current reformed smoker for < or = 15 years	38	Papillary	69	T2	ND	NX	ND	M0	II	NO	ND	High Grade	ZF	0	ND	ND	ND	Bladder - NOS	TUMOR FREE	Alive	1714	NA	1714	NOS	NOS	Lymphocytes,eosinophils	no	no	no	yes	Luminal_infiltrated	1	3
TCGA-ZF-AA54	TCGA-ZF-AA54-01A-11R-A39I-07	Yes	Yes	Yes	Yes	Yes	Yes	BCA645AE-A0C9-4005-B672-85D8920B6AFB	Transurethral resection (TURBT)	[Not Applicable]	MALE	Non-Hispanic	No	NO	none	Current reformed smoker for < or = 15 years	ND	Non-Papillary	71	T3	NO	NX	ND	MX	III	NO	ND	High Grade	ZF	1	ND	ND	ND	Bladder - NOS	ND	Dead	NA	590	590	NOS	NOS	Lymphocytes,minimal	no	no	no	yes	Basal_squamous	2	2
TCGA-ZF-AA56	TCGA-ZF-AA56-01A-31R-A39I-07	Yes	Yes	Yes	Yes	Yes	Yes	EB30AE33-2076-475D-AAC9-804A8F1119A0	Transurethral resection (TURBT)	[Not Applicable]	FEMALE	Non-Hispanic	No	NO	none	Lifelong Non-smoker	NA	Non-Papillary	79	T4	YES	N0	2	MX	III	NO	ND	High Grade	ZF	1	0	1	ND	Bladder - NOS	WITH TUMOR	Dead	NA	259	259	NOS	NOS	Lymphocytes,eosinophils	no	no	no	yes	Basal_squamous	5	2
[truncated: 123 more columns]
