# Supplementary material for: An N-Cadherin 2 expressing epithelial cell subpopulation predicts response to surgery, chemotherapy and immunotherapy in bladder cancer
Source: Nat Commun. 2021 Aug 12;12:4906. doi: 10.1038/s41467-021-25103-7 (PMC8361097; doi:10.1038/s41467-021-25103-7)
Supplement: Supplementary file 5 — Supplementary Data 3 [file 41467_2021_25103_MOESM5_ESM.xlsx]

## Sheet: Supplementary_Table_4_gene_sign
Supplementary Data File 3 - gene signatures for ssGSEA and GSVA analysis
member	name
DPP10	time_0
2021-03-01	time_0
DSCAM	time_0
MALRD1	time_0
TENM2	time_0
MAGI2	time_0
TENM3	time_0
LUZP2	time_0
LSAMP	time_0
MCTP1	time_0
CACNA1A	time_0
LRRC4C	time_0
CACNA2D1	time_0
LRP1B	time_0
CADM2	time_0
CADPS	time_0
FP236383.1	time_0
CALN1	time_0
LINC02240	time_0
LRRTM4	time_0
MDGA2	time_0
CSMD1	time_0
MGAT4C	time_0
GRID2	time_0
NELL1	time_0
UNC5D	time_0
ASIC2	time_0
MYO16	time_0
CTNND2	time_0
CTNNA3	time_0
CTNNA2	time_0
ATP8A2	time_0
XKR4	time_0
MTRNR2L8	time_0
AUTS2	time_0
MTRNR2L12	time_0
B2M	time_0
FMN2	time_0
CSMD3	time_0
CSMD2	time_0
MIR4300HG	time_0
MIR3681HG	time_0
LINC02055	time_0
LINC01317	time_0
CASC15	time_0
LINC01090	time_0
IL1RAPL1	time_0
HYDIN	time_0
GALNTL6	time_0
GAPDH	time_0
HPSE2	time_0
HECW1	time_0
HDAC9	time_0
GPC5	time_0
CLMP	time_0
CLSTN2	time_0
HBA2	time_0
GRM8	time_0
CNBD1	time_0
GRM7	time_0
GRIN2B	time_0
CNTN4	time_0
CNTN5	time_0
CNTNAP2	time_0
CNTNAP5	time_0
TRPM3	time_0
NPAS3	time_0
TMSB4X	time_0
CFAP299	time_0
THSD7B	time_0
LINC00486	time_0
LINC00276	time_0
CREB5	time_0
CCDC26	time_0
LHFPL3	time_0
FP700111.1	time_0
LDB2	time_0
CPNE4	time_0
TMEM132C	time_0
TMEM132D	time_0
FSTL5	time_0
KCNMA1	time_0
CDH12	time_0
CDH13	time_0
CDH18	time_0
KCNIP4	time_0
FTH1	time_0
FTL	time_0
GABRG3	time_0
NRG1	time_0
GPC6	time_0
PPM1E	time_0
RGS7	time_0
ELMO1	time_0
RBFOX1	time_0
RALYL	time_0
PTPRT	time_0
STEAP1B	time_0
EMCN	time_0
PTPRD	time_0
EPHA6	time_0
PTCHD1-AS	time_0
ERC2	time_0
ADAMTSL1	time_0
DHFR	time_0
NRG3	time_0
STXBP5L	time_0
ADGRL2	time_0
ADGRL3	time_0
ROBO2	time_0
RYR2	time_0
RYR3	time_0
AC113414.1	time_0
AC011287.1	time_0
DLGAP1	time_0
AC016766.1	time_0
SGCZ	time_0
SGCD	time_0
AC008415.1	time_0
AC024230.1	time_0
AC007402.1	time_0
AF279873.3	time_0
AC026316.5	time_0
AC034114.2	time_0
SLC30A10	time_0
AC068633.1	time_0
S100A4	time_0
AC099520.1	time_0
S100A11	time_0
AC105402.3	time_0
AC109466.1	time_0
DLG2	time_0
DLGAP2	time_0
ZNF385D	time_0
AFF3	time_0
PDZD2	time_0
ANKS1B	time_0
DCC	time_0
FAU	time_0
DNAH3	time_0
PCDH9	time_0
PCDH15	time_0
APOO	time_0
SNTG1	time_0
OPCML	time_0
OOEP	time_0
Z96074.1	time_0
DNAH9	time_0
ARHGAP15	time_0
NTM	time_0
NRXN3	time_0
NRXN1	time_0
SORCS1	time_0
TXNRD1	time_0
PHACTR1	time_0
EYS	time_0
AGBL1	time_0
AGBL4	time_0
SUGCT	time_0
SYN3	time_0
ERVMER61-1	time_0
UBA52	time_0
AL138720.1	time_0
AL357507.1	time_0
SOX5	time_0
AL390957.1	time_0
AL445250.1	time_0
AL589740.1	time_0
AL603840.1	time_0
DGKB	time_0
PKN2-AS1	time_0
SYT1	time_0
PIEZO2	time_0
AL391117.1	time_0
AC008691.1	time_0
DTNA	time_1
FHL1	time_1
GALNT17	time_1
UBE2E2	time_1
FOXP2	time_1
FN1	time_1
FAM129A	time_1
FLNC	time_1
FBXL7	time_1
FLNA	time_1
EBF1	time_1
FILIP1	time_1
TPM2	time_1
HBB	time_1
PALLD	time_1
PDLIM3	time_1
PDLIM7	time_1
PDZRN4	time_1
PGM5	time_1
PID1	time_1
SYNPO2	time_1
PLCL1	time_1
SYNM	time_1
PRKG1	time_1
TAGLN	time_1
PRUNE2	time_1
PTPRG	time_1
RBFOX3	time_1
SELENOM	time_1
SEMA3A	time_1
SETBP1	time_1
SPARCL1	time_1
SOX6	time_1
SLC8A1	time_1
SORBS1	time_1
SMTN	time_1
PTGS1	time_1
TPM1	time_1
NLGN1	time_1
NCAM1	time_1
TNS1	time_1
HSPB6	time_1
IGFBP7	time_1
TMTC1	time_1
ITGA1	time_1
ITGA5	time_1
ITIH5	time_1
KCNQ5	time_1
LAMA2	time_1
LGALS1	time_1
NEGR1	time_1
LIMS2	time_1
LRFN5	time_1
MAP1B	time_1
MEF2C-AS1	time_1
MIR99AHG	time_1
MSR1	time_1
MSRB3	time_1
MYH11	time_1
MYL6	time_1
MYL9	time_1
MYLK	time_1
LMOD1	time_1
MAP3K20	time_1
SMOC2	time_1
CAVIN1	time_1
CACNA1C	time_1
ACTC1	time_1
DCN	time_1
CACNB2	time_1
ACTB	time_1
CALD1	time_1
ACTA2	time_1
CARMN	time_1
CAV1	time_1
UNC5C	time_1
CST3	time_1
CSRP1	time_1
CSGALNACT1	time_1
ZFPM2	time_1
CPED1	time_1
COL6A2	time_1
COL6A1	time_1
COL4A2	time_1
COL4A1	time_1
COL3A1	time_1
COL1A2	time_1
COL19A1	time_1
CNN1	time_1
USH2A	time_1
ANK2	time_1
CLIC4	time_1
CELF2	time_1
ARHGAP24	time_1
COL6A3	time_1
ACTG2	time_1
CHRM3	time_1
ADAMTS9-AS2	time_1
DMD	time_1
BNC2	time_1
ADGRB3	time_1
KIAA1671	time_2
KIF13A	time_2
ZNF654	time_2
AVL9	time_2
BAIAP2	time_2
N4BP2L2	time_2
RASSF6	time_2
KLF3	time_2
CD55	time_2
ARID5B	time_2
RAPH1	time_2
RAPGEF2	time_2
RAP1B	time_2
NAP1L4	time_2
MPPED2	time_2
MNAT1	time_2
TMC7	time_2
ZNF552	time_2
BBOX1	time_2
PIR	time_2
ZNF440	time_2
MAOA	time_2
ACOT11	time_2
RNF38	time_2
IL1RAPL2	time_2
YWHAZ	time_2
RIOK3	time_2
RICTOR	time_2
PIM3	time_2
CFH	time_2
CEP85L	time_2
ARHGAP6	time_2
RGS12	time_2
RFX3-AS1	time_2
KCND3	time_2
MVB12B	time_2
TC2N	time_2
CDC14B	time_2
KCNQ1OT1	time_2
PELI2	time_2
KCTD1	time_2
ARHGEF28	time_2
MTX2	time_2
ARHGEF3	time_2
MIR4713HG	time_2
TM9SF2	time_2
TGFBR3	time_2
TFDP2	time_2
TBC1D4	time_2
WASF2	time_2
MCTP2	time_2
LRP4	time_2
CACNA1D	time_2
LRRC8A	time_2
MCC	time_2
2021-03-06	time_2
PTPN14	time_2
TENT2	time_2
AL109930.1	time_2
LYPLA1	time_2
C1orf21	time_2
ALDH7A1	time_2
BTBD16	time_2
PTEN	time_2
NECTIN1	time_2
MEIS1	time_2
LINC02256	time_2
ZNF586	time_2
VAV3	time_2
ARIH1	time_2
LCOR	time_2
RAB6A	time_2
RAB3GAP1	time_2
USP53	time_2
LGR4	time_2
ZNF846	time_2
RAB1A	time_2
TANK	time_2
SSBP2	time_2
PWRN1	time_2
BBOX1-AS1	time_2
WSB1	time_2
PPP1R13B	time_2
AC138305.1	time_2
TBL1XR1	time_2
PPP2R2A	time_2
CASC9	time_2
PPP3CA	time_2
ARL15	time_2
NFAT5	time_2
REL	time_2
AC073332.1	time_2
CHST9	time_2
EPS8	time_2
AC009478.1	time_2
ERBB4	time_2
ERBIN	time_2
AC013394.1	time_2
ERCC1	time_2
AP003390.2	time_2
DGLUCY	time_2
ESYT2	time_2
ETS2	time_2
AP005230.1	time_2
EVA1C	time_2
UMAD1	time_2
ZFAND6	time_2
DES	time_2
DENND4C	time_2
PHC3	time_2
SH3PXD2A	time_2
FAM13B	time_2
SGPP2	time_2
SGMS1	time_2
FAM49B	time_2
AC121154.1	time_2
DHRS3	time_2
EPHA2	time_2
EPB41L4A	time_2
ENSA	time_2
ABCC4	time_2
UBE4B	time_2
DSTN	time_2
DTNB	time_2
AP001011.1	time_2
DYRK1A	time_2
DLG5	time_2
PDLIM1	time_2
PDE7A	time_2
EFNA5	time_2
ABI1	time_2
AC019117.1	time_2
UBE2H	time_2
PEX14	time_2
ABI2	time_2
PGAP1	time_2
ABO	time_2
SLC2A1	time_2
UBE2E1	time_2
ELL2	time_2
DLEU2	time_2
DIP2B	time_2
UBE2B	time_2
ENOSF1	time_2
UBE2E3	time_2
AC023421.2	time_2
FAR1	time_2
FBXL20	time_2
SMIM35	time_2
GRAMD2B	time_2
SEC24B	time_2
CNOT2	time_2
ANKRD10	time_2
TP63	time_2
ZBTB7C	time_2
PIK3R1	time_2
CLINT1	time_2
SCAF8	time_2
HECTD2	time_2
DCAF6	time_2
TOP1	time_2
HIBCH	time_2
HIST1H2AC	time_2
HK1	time_2
HMBOX1	time_2
NUMB	time_2
CLEC2D	time_2
ATF7IP2	time_2
AC104123.1	time_2
AC114812.2	time_2
CLASP1	time_2
TNFAIP8L3	time_2
SRGAP3	time_2
PICALM	time_2
TPM4	time_2
AC044810.3	time_2
AQP4-AS1	time_2
SQSTM1	time_2
FGFR2	time_2
CYSTM1	time_2
CYP19A1	time_2
AC023590.1	time_2
SESTD1	time_2
TSPAN14	time_2
FOSL2	time_2
SESN3	time_2
PAK1	time_2
CPNE8	time_2
PAFAH1B1	time_2
FRMD6	time_2
FRMD6-AS2	time_2
FRY	time_2
2021-09-10	time_2
PHF21A	time_2
PHTF2	time_2
AC027097.2	time_2
TRIM31-AS1	time_2
GLI3	time_2
TAF15	time_2
YAP1	time_2
AKR1C2	time_3
PKHD1	time_3
ZMYM2	time_3
PLEKHA7	time_3
PLPP1	time_3
DOCK1	time_3
ZNF292	time_3
SCFD2	time_3
SREK1	time_3
SCMH1	time_3
SCUBE2	time_3
SECISBP2	time_3
SEMA5A	time_3
SENP6	time_3
2021-09-09	time_3
SERINC2	time_3
SRPK2	time_3
SERINC5	time_3
SH3YL1	time_3
SIDT1	time_3
SKAP1	time_3
SPEN	time_3
SLC44A3	time_3
SLCO3A1	time_3
ABHD12	time_3
SMC5	time_3
ABCD3	time_3
SFPQ	time_3
PLXNA2	time_3
RNF19A	time_3
ACACA	time_3
POU5F1	time_3
PPARG	time_3
STXBP5	time_3
PPP1R9A	time_3
PRKCE	time_3
PRKDC	time_3
PRPF4B	time_3
STK39	time_3
ADAM10	time_3
RHEX	time_3
PTGR1	time_3
PUM2	time_3
PVT1	time_3
ST3GAL5	time_3
RABL6	time_3
RAI1	time_3
SRSF4	time_3
RBM25	time_3
RBM47	time_3
SRSF11	time_3
PTK2	time_3
ANKRD17	time_3
MECOM	time_3
ZDHHC21	time_3
COBLL1	time_3
GRIP1	time_3
HACD3	time_3
CMIP	time_3
USP25	time_3
HECTD1	time_3
TOM1L2	time_3
HNRNPC	time_3
USP3	time_3
IGF1R	time_3
IKZF2	time_3
USP31	time_3
CHD7	time_3
CHD6	time_3
INPP5A	time_3
ITGB6	time_3
CEMIP2	time_3
TMPRSS11E	time_3
CD96	time_3
KDM1A	time_3
KDM6A	time_3
KIF16B	time_3
ZFAND3	time_3
KLHL24	time_3
KMT2C	time_3
CD46	time_3
TMEM117	time_3
GNL3	time_3
TMBIM1	time_3
TRIO	time_3
COMMD10	time_3
DNM2	time_3
UBE3A	time_3
ECPAS	time_3
EDARADD	time_3
EGFR	time_3
EHF	time_3
EHMT1	time_3
EIF4B	time_3
EIF4EBP2	time_3
DLG1	time_3
UGGT2	time_3
ERICH1	time_3
UBAC2	time_3
EXOC6B	time_3
FABP5	time_3
FAM120A	time_3
FAM160A1	time_3
FAM174B	time_3
TULP4	time_3
DAPK2	time_3
FBXW11	time_3
FNBP4	time_3
TSPAN5	time_3
CRTAC1	time_3
TSIX	time_3
FRMD3	time_3
COP1	time_3
GALNT1	time_3
TM9SF3	time_3
LHFPL2	time_3
USP47	time_3
METAP1	time_3
MFSD14C	time_3
USP34	time_3
TCERG1	time_3
MSI2	time_3
XIST	time_3
MTSS1	time_3
ATR	time_3
ATP13A3	time_3
TBX3	time_3
ASH1L	time_3
TBC1D1	time_3
DOPEY1	time_3
TAX1BP1	time_3
ASCC3	time_3
TANC2	time_3
ARID1B	time_3
ARHGAP32	time_3
ZDHHC20	time_3
OXR1	time_3
PABPC1	time_3
PABPC4	time_3
PACS1	time_3
PARD3	time_3
PATJ	time_3
PCF11	time_3
NEDD4L	time_3
BIRC6	time_3
MGST1	time_3
CADM1	time_3
LINC01748	time_3
TESC	time_3
CAB39L	time_3
VAPA	time_3
BRAF	time_3
MAN1A2	time_3
LYPD6B	time_3
CAPN8	time_3
BMS1P14	time_3
TMEM184A	time_4
SYTL2	time_4
SPIDR	time_4
TMC4	time_4
TIMM23B	time_4
TAF1D	time_4
USP9Y	time_4
ZFC3H1	time_4
TIPARP	time_4
ZNF83	time_4
SPIRE2	time_4
UTY	time_4
SRSF5	time_4
ST3GAL1	time_4
SON	time_4
ZNF638	time_4
UBC	time_4
TOB1	time_4
THOC2	time_4
WEE1	time_4
STOX2	time_4
TNNI2	time_4
VPS13C	time_4
WNT5A	time_4
TRIM31	time_4
SRPX2	time_4
WWC1	time_4
VMP1	time_4
SRRM2	time_4
VEGFA	time_4
UPK1A	time_4
TMPRSS2	time_4
TBX2	time_4
SYNE2	time_4
TTC3	time_4
TCF25	time_4
ZKSCAN1	time_4
TMEM163	time_4
ABCC3	time_4
SMCHD1	time_4
ELF3	time_4
EIF5B	time_4
EGR1	time_4
EGLN3	time_4
DUSP5	time_4
DST	time_4
EMP1	time_4
DHRS2	time_4
CYP3A5	time_4
CYP24A1	time_4
CRYBG1	time_4
CMYA5	time_4
CLMN	time_4
CLCA4	time_4
DGKH	time_4
EPS8L2	time_4
ETV6	time_4
EXOC1	time_4
HERC2	time_4
GTF2I	time_4
GPRC5A	time_4
GOLGB1	time_4
GOLGA8A	time_4
GOLGA4	time_4
GCC2	time_4
GATA3	time_4
GAK	time_4
FP671120.1	time_4
FOSB	time_4
FOS	time_4
FAT1	time_4
FARP1	time_4
EZR	time_4
CHD9	time_4
CD2AP	time_4
CCSER1	time_4
CCNL2	time_4
ANXA1	time_4
ANKRD36C	time_4
ANKRD12	time_4
ANKRD11	time_4
ALS2CL	time_4
ALOX5	time_4
AKAP9	time_4
AKAP13	time_4
AFDN	time_4
ADGRG6	time_4
ADGRF1	time_4
ACOXL	time_4
ACER2	time_4
ACADVL	time_4
ABLIM3	time_4
ARAP2	time_4
HES1	time_4
ARFGEF1	time_4
ASPH	time_4
CCNL1	time_4
CCAR1	time_4
CBLC	time_4
CARD11	time_4
C5orf17	time_4
C1orf159	time_4
BPTF	time_4
BICDL2	time_4
BHLHE40	time_4
BDP1	time_4
BCAS1	time_4
BAIAP2L1	time_4
ATRX	time_4
ATP8B1	time_4
ATF3	time_4
ARGLU1	time_4
HSP90AA1	time_4
HSPA1A	time_4
HSPA1B	time_4
RAB11FIP1	time_4
RAB10	time_4
PTPRM	time_4
PRRC2C	time_4
PRKCA	time_4
PPFIBP2	time_4
POF1B	time_4
PNISR	time_4
PLIN5	time_4
PLEKHN1	time_4
PLEC	time_4
PLCE1	time_4
PKN2	time_4
PDE10A	time_4
PADI3	time_4
RALGPS2	time_4
OFD1	time_4
RASEF	time_4
RBM6	time_4
SMAD3	time_4
SLTM	time_4
SLK	time_4
SLC38A2	time_4
SLC27A6	time_4
SLC26A3	time_4
SLC20A1	time_4
SLC14A1	time_4
SHANK2	time_4
SETX	time_4
SCHLAP1	time_4
SAMD12	time_4
S100P	time_4
RNF213	time_4
RIMS2	time_4
RASGEF1B	time_4
SMG1	time_4
NR4A1	time_4
NKTR	time_4
KTN1	time_4
KRT7	time_4
KRT19	time_4
KRT18	time_4
KRT17	time_4
KRT13	time_4
KMT2E	time_4
KLF5	time_4
KIFC2	time_4
KIAA1109	time_4
JMJD1C	time_4
INSR	time_4
INPP4B	time_4
INO80D	time_4
HSPH1	time_4
LENG8	time_4
NPAS2	time_4
LINC00278	time_4
LINGO1	time_4
NEAT1	time_4
NDRG1	time_4
NCOR1	time_4
NBEAL2	time_4
MYOF	time_4
MYO6	time_4
MUC20-OT1	time_4
MLPH	time_4
MAST4	time_4
MALAT1	time_4
MAGI1	time_4
LUC7L3	time_4
LRRFIP1	time_4
LMO7	time_4
LMNA	time_4
LINC00511	time_4
ZNF91	time_4
GALNT17	CDH12_Epithelial
CCDC26	CDH12_Epithelial
LUZP2	CDH12_Epithelial
TENM2	CDH12_Epithelial
LSAMP	CDH12_Epithelial
LRRTM4	CDH12_Epithelial
LRRC7	CDH12_Epithelial
LRRC4C	CDH12_Epithelial
LRP1B	CDH12_Epithelial
GALNTL6	CDH12_Epithelial
TRPM3	CDH12_Epithelial
MAGI2	CDH12_Epithelial
LINC02511	CDH12_Epithelial
CDH12	CDH12_Epithelial
CDH13	CDH12_Epithelial
CDH18	CDH12_Epithelial
LINC02240	CDH12_Epithelial
LINC02237	CDH12_Epithelial
LINC01830	CDH12_Epithelial
SEL1L2	CDH12_Epithelial
LINC01435	CDH12_Epithelial
LINC01358	CDH12_Epithelial
LINC01317	CDH12_Epithelial
LINC02267	CDH12_Epithelial
LINC01090	CDH12_Epithelial
EPHA6	CDH12_Epithelial
SLC4A10	CDH12_Epithelial
MIR3681HG	CDH12_Epithelial
SNTG1	CDH12_Epithelial
RNF219-AS1	CDH12_Epithelial
MGAT4C	CDH12_Epithelial
ERVMER61-1	CDH12_Epithelial
VEPH1	CDH12_Epithelial
DSCAM	CDH12_Epithelial
RPH3A	CDH12_Epithelial
MDGA2	CDH12_Epithelial
HPSE2	CDH12_Epithelial
MALRD1	CDH12_Epithelial
RYR1	CDH12_Epithelial
C8orf37-AS1	CDH12_Epithelial
CA10	CDH12_Epithelial
CACNA1A	CDH12_Epithelial
USH2A	CDH12_Epithelial
CACNB2	CDH12_Epithelial
CADM2	CDH12_Epithelial
CALN1	CDH12_Epithelial
RYR2	CDH12_Epithelial
UNC5D	CDH12_Epithelial
RYR3	CDH12_Epithelial
C8orf34	CDH12_Epithelial
MIR4300HG	CDH12_Epithelial
HYDIN	CDH12_Epithelial
TNR	CDH12_Epithelial
SGCZ	CDH12_Epithelial
CUBN	CDH12_Epithelial
CUX2	CDH12_Epithelial
KIF6	CDH12_Epithelial
KHDRBS2	CDH12_Epithelial
DCC	CDH12_Epithelial
KCNQ5	CDH12_Epithelial
TMEM132D	CDH12_Epithelial
DGKB	CDH12_Epithelial
TMEM132C	CDH12_Epithelial
CTNND2	CDH12_Epithelial
KCNIP4	CDH12_Epithelial
KCNAB1	CDH12_Epithelial
DLGAP2	CDH12_Epithelial
DMD	CDH12_Epithelial
DNAH3	CDH12_Epithelial
DNAH8	CDH12_Epithelial
DNAH9	CDH12_Epithelial
SLC14A2	CDH12_Epithelial
DOK6	CDH12_Epithelial
DPP10	CDH12_Epithelial
DPP6	CDH12_Epithelial
DLG2	CDH12_Epithelial
CFAP299	CDH12_Epithelial
CTNNA3	CDH12_Epithelial
SGCD	CDH12_Epithelial
LINC00536	CDH12_Epithelial
LINC00535	CDH12_Epithelial
LINC00534	CDH12_Epithelial
SEMA3A	CDH12_Epithelial
LINC00276	CDH12_Epithelial
CNBD1	CDH12_Epithelial
CNTN4	CDH12_Epithelial
CNTN5	CDH12_Epithelial
CNTNAP2	CDH12_Epithelial
IL12A-AS1	CDH12_Epithelial
CTNNA2	CDH12_Epithelial
CNTNAP5	CDH12_Epithelial
COL24A1	CDH12_Epithelial
COL25A1	CDH12_Epithelial
IL1RAPL1	CDH12_Epithelial
EGFLAM	CDH12_Epithelial
THSD7B	CDH12_Epithelial
CPNE4	CDH12_Epithelial
CREB5	CDH12_Epithelial
CSMD1	CDH12_Epithelial
CSMD3	CDH12_Epithelial
KLHL1	CDH12_Epithelial
COL14A1	CDH12_Epithelial
SORCS1	CDH12_Epithelial
ROBO2	CDH12_Epithelial
ADCY2	CDH12_Epithelial
ZNF385D	CDH12_Epithelial
SYN3	CDH12_Epithelial
GRID2	CDH12_Epithelial
ZNF804B	CDH12_Epithelial
FMN2	CDH12_Epithelial
AC008892.1	CDH12_Epithelial
AC008691.1	CDH12_Epithelial
AC008415.1	CDH12_Epithelial
AC008050.1	CDH12_Epithelial
PDE1A	CDH12_Epithelial
ADAMTSL1	CDH12_Epithelial
ADAMTSL3	CDH12_Epithelial
ATP6V0D2	CDH12_Epithelial
PCDH9	CDH12_Epithelial
ZFPM2	CDH12_Epithelial
PCDH15	CDH12_Epithelial
AFF3	CDH12_Epithelial
AGBL1	CDH12_Epithelial
GRIN2B	CDH12_Epithelial
GRM5	CDH12_Epithelial
GRM7	CDH12_Epithelial
GREB1L	CDH12_Epithelial
PHACTR1	CDH12_Epithelial
PTPRT	CDH12_Epithelial
PKN2-AS1	CDH12_Epithelial
AC018742.1	CDH12_Epithelial
PTPRD	CDH12_Epithelial
AC026316.5	CDH12_Epithelial
AC034114.2	CDH12_Epithelial
AC068631.1	CDH12_Epithelial
AC068633.1	CDH12_Epithelial
AC012409.2	CDH12_Epithelial
AC090568.2	CDH12_Epithelial
AC092100.1	CDH12_Epithelial
AC092422.1	CDH12_Epithelial
GRM8	CDH12_Epithelial
AC092650.1	CDH12_Epithelial
FP700111.1	CDH12_Epithelial
AC010343.3	CDH12_Epithelial
PLD5	CDH12_Epithelial
AC109466.1	CDH12_Epithelial
AC009975.1	CDH12_Epithelial
AC113414.1	CDH12_Epithelial
PPFIA2	CDH12_Epithelial
SUGCT	CDH12_Epithelial
GPC5	CDH12_Epithelial
SPTBN4	CDH12_Epithelial
PLXNA4	CDH12_Epithelial
AC016766.1	CDH12_Epithelial
OPCML	CDH12_Epithelial
RALYL	CDH12_Epithelial
NEGR1	CDH12_Epithelial
AP003181.1	CDH12_Epithelial
RGS7	CDH12_Epithelial
AQP4-AS1	CDH12_Epithelial
RIMS1	CDH12_Epithelial
RIPOR2	CDH12_Epithelial
NCAM2	CDH12_Epithelial
RIT2	CDH12_Epithelial
NALCN	CDH12_Epithelial
NUP210L	CDH12_Epithelial
MYT1L	CDH12_Epithelial
XKR4	CDH12_Epithelial
FAM19A1	CDH12_Epithelial
HCN1	CDH12_Epithelial
MYO16	CDH12_Epithelial
ASIC2	CDH12_Epithelial
HECW1	CDH12_Epithelial
PRKG1	CDH12_Epithelial
TARID	CDH12_Epithelial
EYS	CDH12_Epithelial
MYO3B	CDH12_Epithelial
SOX5	CDH12_Epithelial
SORCS3	CDH12_Epithelial
ANKS1B	CDH12_Epithelial
AL138720.1	CDH12_Epithelial
AL158198.1	CDH12_Epithelial
AL391117.1	CDH12_Epithelial
AL445250.1	CDH12_Epithelial
AL445584.2	CDH12_Epithelial
AL589740.1	CDH12_Epithelial
AL603840.1	CDH12_Epithelial
AC007402.1	CDH12_Epithelial
GSG1L	CDH12_Epithelial
NKAIN3	CDH12_Epithelial
ALK	CDH12_Epithelial
RBFOX1	CDH12_Epithelial
NRXN1	CDH12_Epithelial
NRG3	CDH12_Epithelial
NRG1	CDH12_Epithelial
SPATA16	CDH12_Epithelial
NOS1	CDH12_Epithelial
NLGN1	CDH12_Epithelial
NTM	CDH12_Epithelial
FSTL5	CDH12_Epithelial
ITGA2	KRT6A_Epithelial
GLIS3	KRT6A_Epithelial
GIGYF1	KRT6A_Epithelial
ISG15	KRT6A_Epithelial
INTS1	KRT6A_Epithelial
ST5	KRT6A_Epithelial
SLC25A37	KRT6A_Epithelial
HIF1A	KRT6A_Epithelial
SSFA2	KRT6A_Epithelial
SORCS2	KRT6A_Epithelial
HLA-DRA	KRT6A_Epithelial
HMGA2	KRT6A_Epithelial
SLC9A7	KRT6A_Epithelial
H1F0	KRT6A_Epithelial
HSP90AA1	KRT6A_Epithelial
HSPA1B	KRT6A_Epithelial
INO80D	KRT6A_Epithelial
HSPB1	KRT6A_Epithelial
SLC27A6	KRT6A_Epithelial
IFI27	KRT6A_Epithelial
SLC26A3	KRT6A_Epithelial
IGF2BP2	KRT6A_Epithelial
IL4R	KRT6A_Epithelial
INF2	KRT6A_Epithelial
INHBA	KRT6A_Epithelial
SLC30A10	KRT6A_Epithelial
ITGA3	KRT6A_Epithelial
ABCA1	KRT6A_Epithelial
ITGB6	KRT6A_Epithelial
MTRNR2L12	KRT6A_Epithelial
MTRNR2L8	KRT6A_Epithelial
MTSS1	KRT6A_Epithelial
MYEOV	KRT6A_Epithelial
MYO18A	KRT6A_Epithelial
MYO1B	KRT6A_Epithelial
RGS20	KRT6A_Epithelial
NET1	KRT6A_Epithelial
NOL8	KRT6A_Epithelial
RBM25	KRT6A_Epithelial
RASGEF1B	KRT6A_Epithelial
OSMR	KRT6A_Epithelial
PADI1	KRT6A_Epithelial
RAB31	KRT6A_Epithelial
PARP10	KRT6A_Epithelial
PYGL	KRT6A_Epithelial
PYGB	KRT6A_Epithelial
PVT1	KRT6A_Epithelial
PGGHG	KRT6A_Epithelial
PKP3	KRT6A_Epithelial
PLA2R1	KRT6A_Epithelial
PLAU	KRT6A_Epithelial
PLEC	KRT6A_Epithelial
PMEPA1	KRT6A_Epithelial
PTPN6	KRT6A_Epithelial
PTPN18	KRT6A_Epithelial
PPP2R3A	KRT6A_Epithelial
PTGR1	KRT6A_Epithelial
PRSS3	KRT6A_Epithelial
MKI67	KRT6A_Epithelial
ITGB4	KRT6A_Epithelial
MIR4435-2HG	KRT6A_Epithelial
MIB1	KRT6A_Epithelial
ITGB8	KRT6A_Epithelial
JAG1	KRT6A_Epithelial
JAK2	KRT6A_Epithelial
SLC16A3	KRT6A_Epithelial
SLC12A7	KRT6A_Epithelial
KIFC2	KRT6A_Epithelial
SFN	KRT6A_Epithelial
KNOP1	KRT6A_Epithelial
KRT13	KRT6A_Epithelial
KRT15	KRT6A_Epithelial
KRT16	KRT6A_Epithelial
KRT5	KRT6A_Epithelial
KRT6A	KRT6A_Epithelial
KRT6B	KRT6A_Epithelial
SERPINE1	KRT6A_Epithelial
KYNU	KRT6A_Epithelial
LAMB3	KRT6A_Epithelial
LAMC2	KRT6A_Epithelial
LINC00854	KRT6A_Epithelial
SAT1	KRT6A_Epithelial
SAMD9L	KRT6A_Epithelial
SAMD9	KRT6A_Epithelial
MACC1	KRT6A_Epithelial
S100A8	KRT6A_Epithelial
S100A2	KRT6A_Epithelial
RRBP1	KRT6A_Epithelial
MBOAT2	KRT6A_Epithelial
RPL35	KRT6A_Epithelial
MET	KRT6A_Epithelial
MIR222HG	KRT6A_Epithelial
LINGO1	KRT6A_Epithelial
PRR16	KRT6A_Epithelial
FYB1	KRT6A_Epithelial
DDX58	KRT6A_Epithelial
AP002495.2	KRT6A_Epithelial
ANXA2	KRT6A_Epithelial
ANXA1	KRT6A_Epithelial
DNAJB1	KRT6A_Epithelial
ANO9	KRT6A_Epithelial
DPYD	KRT6A_Epithelial
ANKRD36C	KRT6A_Epithelial
DSC2	KRT6A_Epithelial
DSC3	KRT6A_Epithelial
DSG3	KRT6A_Epithelial
DSP	KRT6A_Epithelial
UBC	KRT6A_Epithelial
TKT	KRT6A_Epithelial
ANKRD36	KRT6A_Epithelial
TIMM23B	KRT6A_Epithelial
ANKRD18A	KRT6A_Epithelial
EEF1D	KRT6A_Epithelial
ZBTB7A	KRT6A_Epithelial
EGFR	KRT6A_Epithelial
EHBP1	KRT6A_Epithelial
ALS2CL	KRT6A_Epithelial
EHBP1L1	KRT6A_Epithelial
THSD4	KRT6A_Epithelial
AKR1C2	KRT6A_Epithelial
ARFGAP1	KRT6A_Epithelial
CTSC	KRT6A_Epithelial
ARHGAP29	KRT6A_Epithelial
TMPRSS11E	KRT6A_Epithelial
CCDC88B	KRT6A_Epithelial
CD109	KRT6A_Epithelial
UBASH3B	KRT6A_Epithelial
CD44	KRT6A_Epithelial
TYMP	KRT6A_Epithelial
GABRE	KRT6A_Epithelial
CDC25B	KRT6A_Epithelial
UHRF2	KRT6A_Epithelial
CDK12	KRT6A_Epithelial
CDK6	KRT6A_Epithelial
BRD9	KRT6A_Epithelial
CES1	KRT6A_Epithelial
ZFP36L1	KRT6A_Epithelial
TNNI2	KRT6A_Epithelial
CHST11	KRT6A_Epithelial
CLDN1	KRT6A_Epithelial
BARX2	KRT6A_Epithelial
WDR34	KRT6A_Epithelial
CLIP4	KRT6A_Epithelial
ASPH	KRT6A_Epithelial
XAF1	KRT6A_Epithelial
CNTNAP3	KRT6A_Epithelial
COL4A6	KRT6A_Epithelial
XDH	KRT6A_Epithelial
COL7A1	KRT6A_Epithelial
ARHGEF4	KRT6A_Epithelial
TNFSF10	KRT6A_Epithelial
EML3	KRT6A_Epithelial
ANKRD36B	KRT6A_Epithelial
SYNE2	KRT6A_Epithelial
FAM50A	KRT6A_Epithelial
FAM111A	KRT6A_Epithelial
FP236383.1	KRT6A_Epithelial
AC121154.1	KRT6A_Epithelial
FMN1	KRT6A_Epithelial
AC245060.5	KRT6A_Epithelial
FAM83A	KRT6A_Epithelial
TBC1D2	KRT6A_Epithelial
AC103718.1	KRT6A_Epithelial
SULF2	KRT6A_Epithelial
FAM3C	KRT6A_Epithelial
TAF1D	KRT6A_Epithelial
FRMD6	KRT6A_Epithelial
ACTN1	KRT6A_Epithelial
ABCC3	KRT6A_Epithelial
FXYD5	KRT6A_Epithelial
STAT2	KRT6A_Epithelial
SYT8	KRT6A_Epithelial
AC092683.1	KRT6A_Epithelial
ABCA7	KRT6A_Epithelial
EPS8L2	KRT6A_Epithelial
TFPI	KRT6A_Epithelial
AC245041.2	KRT6A_Epithelial
SVIL	KRT6A_Epithelial
AHNAK	KRT6A_Epithelial
AHNAK2	KRT6A_Epithelial
AC026167.1	UPK_Epithelial
WDFY3	UPK_Epithelial
AC087857.1	UPK_Epithelial
MLPH	UPK_Epithelial
ASH1L	UPK_Epithelial
BCAS3	UPK_Epithelial
WWC1	UPK_Epithelial
ATP11B	UPK_Epithelial
BCAS1	UPK_Epithelial
RABGAP1L	UPK_Epithelial
BICDL2	UPK_Epithelial
PRKCE	UPK_Epithelial
ZNF91	UPK_Epithelial
PRKCA	UPK_Epithelial
PSCA	UPK_Epithelial
MAGI1	UPK_Epithelial
UGGT2	UPK_Epithelial
MAML2	UPK_Epithelial
ABCD3	UPK_Epithelial
POF1B	UPK_Epithelial
PPP1R12B	UPK_Epithelial
MAP3K5	UPK_Epithelial
MAP7	UPK_Epithelial
MAPK10	UPK_Epithelial
C4orf19	UPK_Epithelial
BTBD9	UPK_Epithelial
ABHD12	UPK_Epithelial
AC009478.1	UPK_Epithelial
ZNF644	UPK_Epithelial
CAMKMT	UPK_Epithelial
PPFIBP2	UPK_Epithelial
N4BP2L2	UPK_Epithelial
PLEKHA5	UPK_Epithelial
ACOXL	UPK_Epithelial
ACSF2	UPK_Epithelial
ZNF254	UPK_Epithelial
QKI	UPK_Epithelial
ADGRF1	UPK_Epithelial
AFF1	UPK_Epithelial
ANKRD12	UPK_Epithelial
ACOX1	UPK_Epithelial
PBX1	UPK_Epithelial
PAN3	UPK_Epithelial
ZDHHC20	UPK_Epithelial
AHR	UPK_Epithelial
RALGPS2	UPK_Epithelial
PACS1	UPK_Epithelial
OXR1	UPK_Epithelial
RAD51B	UPK_Epithelial
PATJ	UPK_Epithelial
PTPRM	UPK_Epithelial
PKN2	UPK_Epithelial
ACER2	UPK_Epithelial
RNF128	UPK_Epithelial
MYOF	UPK_Epithelial
XPR1	UPK_Epithelial
NAALADL2	UPK_Epithelial
ARGLU1	UPK_Epithelial
PLCE1	UPK_Epithelial
YAP1	UPK_Epithelial
NCOA1	UPK_Epithelial
NCOA2	UPK_Epithelial
ARAP2	UPK_Epithelial
NEDD4L	UPK_Epithelial
RC3H1	UPK_Epithelial
NFE2L2	UPK_Epithelial
RBPMS	UPK_Epithelial
NIPAL1	UPK_Epithelial
NIPBL	UPK_Epithelial
ZBTB20	UPK_Epithelial
PLPP1	UPK_Epithelial
SAMD12	UPK_Epithelial
LRBA	UPK_Epithelial
CCSER1	UPK_Epithelial
ELF1	UPK_Epithelial
EHMT1	UPK_Epithelial
IKZF2	UPK_Epithelial
EFNA5	UPK_Epithelial
IMMP2L	UPK_Epithelial
INPP4B	UPK_Epithelial
DST	UPK_Epithelial
ITSN2	UPK_Epithelial
ICA1	UPK_Epithelial
SLC20A1	UPK_Epithelial
DOCK1	UPK_Epithelial
DNM2	UPK_Epithelial
KAZN	UPK_Epithelial
DLG1	UPK_Epithelial
KCNJ15	UPK_Epithelial
DENND1B	UPK_Epithelial
SIDT1	UPK_Epithelial
DAPK1	UPK_Epithelial
DOCK8	UPK_Epithelial
HUWE1	UPK_Epithelial
SLC44A3	UPK_Epithelial
EPB41L1	UPK_Epithelial
GCLC	UPK_Epithelial
SSH2	UPK_Epithelial
STK38	UPK_Epithelial
STOX2	UPK_Epithelial
GMDS-DT	UPK_Epithelial
GNAQ	UPK_Epithelial
SPTSSB	UPK_Epithelial
GPR39	UPK_Epithelial
GRAMD2B	UPK_Epithelial
SYTL2	UPK_Epithelial
FBXL17	UPK_Epithelial
FARP1	UPK_Epithelial
SPAG1	UPK_Epithelial
SORL1	UPK_Epithelial
FAF1	UPK_Epithelial
TANC2	UPK_Epithelial
TBC1D1	UPK_Epithelial
SMCHD1	UPK_Epithelial
HPGD	UPK_Epithelial
KIAA1217	UPK_Epithelial
DAP	UPK_Epithelial
TMCC1	UPK_Epithelial
CDKL5	UPK_Epithelial
SENP6	UPK_Epithelial
TOM1L2	UPK_Epithelial
TRERF1	UPK_Epithelial
LIMCH1	UPK_Epithelial
CEMIP2	UPK_Epithelial
CMYA5	UPK_Epithelial
CNGA1	UPK_Epithelial
TRAK1	UPK_Epithelial
TMTC2	UPK_Epithelial
CD2AP	UPK_Epithelial
CRYBG1	UPK_Epithelial
TMPRSS2	UPK_Epithelial
CHKA	UPK_Epithelial
CD55	UPK_Epithelial
ZMYM2	KRT13_Epithelial
TOP2B	KRT13_Epithelial
SMARCC1	KRT13_Epithelial
USP3	KRT13_Epithelial
USP34	KRT13_Epithelial
SON	KRT13_Epithelial
PUM1	KRT13_Epithelial
TBC1D22A	KRT13_Epithelial
TBL1XR1	KRT13_Epithelial
SMURF1	KRT13_Epithelial
ZMYND8	KRT13_Epithelial
UTY	KRT13_Epithelial
SNX31	KRT13_Epithelial
TBX3	KRT13_Epithelial
TMEM51	KRT13_Epithelial
SPIDR	KRT13_Epithelial
STK24	KRT13_Epithelial
UBE3A	KRT13_Epithelial
PSME4	KRT13_Epithelial
UBR5	KRT13_Epithelial
TTC3	KRT13_Epithelial
PTK2	KRT13_Epithelial
PTPN13	KRT13_Epithelial
SCHLAP1	KRT13_Epithelial
ZNF638	KRT13_Epithelial
SRSF11	KRT13_Epithelial
SRPK2	KRT13_Epithelial
SREBF2	KRT13_Epithelial
TRIO	KRT13_Epithelial
SDK1	KRT13_Epithelial
SPPL3	KRT13_Epithelial
UNC93B1	KRT13_Epithelial
PTPRF	KRT13_Epithelial
SMAD3	KRT13_Epithelial
SRRM2	KRT13_Epithelial
SLTM	KRT13_Epithelial
VEGFA	KRT13_Epithelial
RAB10	KRT13_Epithelial
RNF19A	KRT13_Epithelial
RNF149	KRT13_Epithelial
2021-09-09	KRT13_Epithelial
RBM47	KRT13_Epithelial
RBM5	KRT13_Epithelial
RBM6	KRT13_Epithelial
WSB1	KRT13_Epithelial
TNFAIP2	KRT13_Epithelial
RBM39	KRT13_Epithelial
SERINC5	KRT13_Epithelial
TMEM117	KRT13_Epithelial
SLC14A1	KRT13_Epithelial
YWHAZ	KRT13_Epithelial
SETD2	KRT13_Epithelial
TMPRSS4	KRT13_Epithelial
SETD5	KRT13_Epithelial
SH3PXD2A	KRT13_Epithelial
TMEM165	KRT13_Epithelial
RERE	KRT13_Epithelial
SLC23A2	KRT13_Epithelial
UBE2H	KRT13_Epithelial
TNFRSF21	KRT13_Epithelial
TCF25	KRT13_Epithelial
RAB11FIP1	KRT13_Epithelial
TCIRG1	KRT13_Epithelial
VMP1	KRT13_Epithelial
SLC38A2	KRT13_Epithelial
SEMA3C	KRT13_Epithelial
THOC2	KRT13_Epithelial
ZFC3H1	KRT13_Epithelial
RALGAPA2	KRT13_Epithelial
SEMA4B	KRT13_Epithelial
THRB	KRT13_Epithelial
ZFAND3	KRT13_Epithelial
VPS37B	KRT13_Epithelial
SEMA5A	KRT13_Epithelial
ZBTB7C	KRT13_Epithelial
RNF213	KRT13_Epithelial
TIAM1	KRT13_Epithelial
RBFOX2	KRT13_Epithelial
WDR45B	KRT13_Epithelial
SLK	KRT13_Epithelial
STAG1	KRT13_Epithelial
ZSWIM6	KRT13_Epithelial
GMDS	KRT13_Epithelial
CHD2	KRT13_Epithelial
KANSL1	KRT13_Epithelial
GATA3	KRT13_Epithelial
ERBIN	KRT13_Epithelial
ITCH	KRT13_Epithelial
IGF1R	KRT13_Epithelial
CDYL	KRT13_Epithelial
CDH1	KRT13_Epithelial
ID1	KRT13_Epithelial
CD96	KRT13_Epithelial
ERRFI1	KRT13_Epithelial
ETS2	KRT13_Epithelial
HS6ST2	KRT13_Epithelial
CD46	KRT13_Epithelial
PRRC2C	KRT13_Epithelial
ETV6	KRT13_Epithelial
CCNL2	KRT13_Epithelial
CCNL1	KRT13_Epithelial
EWSR1	KRT13_Epithelial
EXOC6B	KRT13_Epithelial
MECOM	KRT13_Epithelial
EZR	KRT13_Epithelial
FAT1	KRT13_Epithelial
BRD4	KRT13_Epithelial
KRT7	KRT13_Epithelial
BPTF	KRT13_Epithelial
BLCAP	KRT13_Epithelial
CLIP1	KRT13_Epithelial
CMIP	KRT13_Epithelial
COP1	KRT13_Epithelial
ERBB2	KRT13_Epithelial
KTN1	KRT13_Epithelial
EHF	KRT13_Epithelial
KMT2E	KRT13_Epithelial
LARGE1	KRT13_Epithelial
KMT2C	KRT13_Epithelial
LARP4B	KRT13_Epithelial
LCOR	KRT13_Epithelial
LINC00278	KRT13_Epithelial
LINC00511	KRT13_Epithelial
EEA1	KRT13_Epithelial
DYRK1A	KRT13_Epithelial
EIF4G3	KRT13_Epithelial
KLF5	KRT13_Epithelial
BIRC6	KRT13_Epithelial
DHRS2	KRT13_Epithelial
LRRFIP1	KRT13_Epithelial
LUC7L3	KRT13_Epithelial
LYPD6B	KRT13_Epithelial
MALAT1	KRT13_Epithelial
MAML3	KRT13_Epithelial
KLF3	KRT13_Epithelial
MAP4K3	KRT13_Epithelial
MARK3	KRT13_Epithelial
MAST4	KRT13_Epithelial
ELF3	KRT13_Epithelial
CTNNA1	KRT13_Epithelial
KDM6A	KRT13_Epithelial
CSNK1A1	KRT13_Epithelial
LPP	KRT13_Epithelial
FLNB	KRT13_Epithelial
BRAF	KRT13_Epithelial
FNDC3B	KRT13_Epithelial
NPAS2	KRT13_Epithelial
NT5C2	KRT13_Epithelial
ANKS1A	KRT13_Epithelial
ANKRD11	KRT13_Epithelial
OGT	KRT13_Epithelial
PABPC1	KRT13_Epithelial
GTF2I	KRT13_Epithelial
GRHL2	KRT13_Epithelial
AKAP9	KRT13_Epithelial
PARD3	KRT13_Epithelial
PARP14	KRT13_Epithelial
PDE4D	KRT13_Epithelial
PDE8A	KRT13_Epithelial
NKTR	KRT13_Epithelial
AKAP13	KRT13_Epithelial
ADAM10	KRT13_Epithelial
GRB7	KRT13_Epithelial
ACTN4	KRT13_Epithelial
GOLGB1	KRT13_Epithelial
PLEKHA7	KRT13_Epithelial
PNISR	KRT13_Epithelial
PPARG	KRT13_Epithelial
GOLGA8A	KRT13_Epithelial
GOLGA4	KRT13_Epithelial
FTX	KRT13_Epithelial
PPP2R2A	KRT13_Epithelial
PPP4R1	KRT13_Epithelial
PPP6R3	KRT13_Epithelial
ADNP	KRT13_Epithelial
NHSL1	KRT13_Epithelial
NPEPPS	KRT13_Epithelial
NCOA3	KRT13_Epithelial
FOS	KRT13_Epithelial
ATRX	KRT13_Epithelial
MED13	KRT13_Epithelial
ATP8B1	KRT13_Epithelial
MED13L	KRT13_Epithelial
ATAD2B	KRT13_Epithelial
MID1	KRT13_Epithelial
MSI2	KRT13_Epithelial
MTMR3	KRT13_Epithelial
MYO6	KRT13_Epithelial
HERC2	KRT13_Epithelial
ARIH1	KRT13_Epithelial
NDRG1	KRT13_Epithelial
NEAT1	KRT13_Epithelial
KRT19	KRT13_Epithelial
ARID1B	KRT13_Epithelial
ARFGEF1	KRT13_Epithelial
FP671120.1	KRT13_Epithelial
ARHGAP32	KRT13_Epithelial
NFAT5	KRT13_Epithelial
FOXP1	KRT13_Epithelial
NF1	KRT13_Epithelial
TBC1D4	Cycling_Epithelial
FTH1	Cycling_Epithelial
GAPDH	Cycling_Epithelial
SYT1	Cycling_Epithelial
FUS	Cycling_Epithelial
TCF12	Cycling_Epithelial
FLNA	Cycling_Epithelial
ENSA	Cycling_Epithelial
EZH2	Cycling_Epithelial
FOXJ3	Cycling_Epithelial
TENM3	Cycling_Epithelial
ENO1	Cycling_Epithelial
FTL	Cycling_Epithelial
STMN1	Cycling_Epithelial
STK33	Cycling_Epithelial
TAGLN2	Cycling_Epithelial
TCF4	Cycling_Epithelial
PRDX1	Cycling_Epithelial
EEF1A1	Cycling_Epithelial
CALR	Cycling_Epithelial
CACNA2D1	Cycling_Epithelial
BCL2	Cycling_Epithelial
B2M	Cycling_Epithelial
WAC	Cycling_Epithelial
AUTS2	Cycling_Epithelial
ASPM	Cycling_Epithelial
WWOX	Cycling_Epithelial
ARID2	Cycling_Epithelial
XPO5	Cycling_Epithelial
YBX1	Cycling_Epithelial
APOO	Cycling_Epithelial
AMBRA1	Cycling_Epithelial
ALCAM	Cycling_Epithelial
ZEB1	Cycling_Epithelial
AKT3	Cycling_Epithelial
ZMYM4	Cycling_Epithelial
ACTG1	Cycling_Epithelial
ACTB	Cycling_Epithelial
AC104041.1	Cycling_Epithelial
AC016205.1	Cycling_Epithelial
AC009271.1	Cycling_Epithelial
ZNF90	Cycling_Epithelial
CAMK1D	Cycling_Epithelial
EEF2	Cycling_Epithelial
CANX	Cycling_Epithelial
CASC15	Cycling_Epithelial
DPYSL3	Cycling_Epithelial
DLGAP1	Cycling_Epithelial
DEK	Cycling_Epithelial
CTPS1	Cycling_Epithelial
TMPO	Cycling_Epithelial
COX4I1	Cycling_Epithelial
COPA	Cycling_Epithelial
TMSB10	Cycling_Epithelial
TMSB4X	Cycling_Epithelial
CHCHD3	Cycling_Epithelial
CFL1	Cycling_Epithelial
TOP2A	Cycling_Epithelial
CENPF	Cycling_Epithelial
TOX	Cycling_Epithelial
CDKAL1	Cycling_Epithelial
TRIT1	Cycling_Epithelial
CD74	Cycling_Epithelial
TUBA1B	Cycling_Epithelial
TUBB	Cycling_Epithelial
TXNRD1	Cycling_Epithelial
UBA52	Cycling_Epithelial
CD24	Cycling_Epithelial
CBFA2T2	Cycling_Epithelial
CAP1	Cycling_Epithelial
CEP192	Cycling_Epithelial
HNRNPU	Cycling_Epithelial
SSBP3	Cycling_Epithelial
RPL13	Cycling_Epithelial
RPL13A	Cycling_Epithelial
RPL14	Cycling_Epithelial
RPL15	Cycling_Epithelial
RPL18	Cycling_Epithelial
RPL19	Cycling_Epithelial
RPL23A	Cycling_Epithelial
RPL27A	Cycling_Epithelial
RPL28	Cycling_Epithelial
RPL29	Cycling_Epithelial
RPL3	Cycling_Epithelial
RPL30	Cycling_Epithelial
RPL32	Cycling_Epithelial
RPL35A	Cycling_Epithelial
RPL36	Cycling_Epithelial
RPL37	Cycling_Epithelial
RPL37A	Cycling_Epithelial
RPL38	Cycling_Epithelial
RPL4	Cycling_Epithelial
RPL41	Cycling_Epithelial
RPL5	Cycling_Epithelial
RPL7	Cycling_Epithelial
RPL8	Cycling_Epithelial
RPLP0	Cycling_Epithelial
RPLP1	Cycling_Epithelial
RPLP2	Cycling_Epithelial
RPS11	Cycling_Epithelial
RPL11	Cycling_Epithelial
RPL10	Cycling_Epithelial
RORA	Cycling_Epithelial
ROBO1	Cycling_Epithelial
PPP3CA	Cycling_Epithelial
PTMA	Cycling_Epithelial
PTMS	Cycling_Epithelial
PPP1R9A	Cycling_Epithelial
PPIA	Cycling_Epithelial
PTPRK	Cycling_Epithelial
PKM	Cycling_Epithelial
PHIP	Cycling_Epithelial
PHF14	Cycling_Epithelial
PFN1	Cycling_Epithelial
PEX5L	Cycling_Epithelial
PAM	Cycling_Epithelial
PABPC4	Cycling_Epithelial
RPS12	Cycling_Epithelial
RACK1	Cycling_Epithelial
OOEP	Cycling_Epithelial
NUF2	Cycling_Epithelial
NUCKS1	Cycling_Epithelial
NFYC	Cycling_Epithelial
NFIB	Cycling_Epithelial
NFIA	Cycling_Epithelial
REV3L	Cycling_Epithelial
RFC3	Cycling_Epithelial
RFX3	Cycling_Epithelial
NEO1	Cycling_Epithelial
NAP1L1	Cycling_Epithelial
RLF	Cycling_Epithelial
MIR4713HG	Cycling_Epithelial
RAD21	Cycling_Epithelial
GDI2	Cycling_Epithelial
RPS14	Cycling_Epithelial
RPS16	Cycling_Epithelial
ITPR2	Cycling_Epithelial
IFI16	Cycling_Epithelial
SLC38A1	Cycling_Epithelial
HSP90B1	Cycling_Epithelial
HSP90AB1	Cycling_Epithelial
SLCO3A1	Cycling_Epithelial
HNRNPK	Cycling_Epithelial
HNRNPA2B1	Cycling_Epithelial
HNRNPA1	Cycling_Epithelial
SMAP2	Cycling_Epithelial
HMGN2	Cycling_Epithelial
SMC4	Cycling_Epithelial
HMGN1	Cycling_Epithelial
HMGB2	Cycling_Epithelial
SMYD3	Cycling_Epithelial
HLA-B	Cycling_Epithelial
HLA-A	Cycling_Epithelial
HIVEP3	Cycling_Epithelial
HELLS	Cycling_Epithelial
H3F3B	Cycling_Epithelial
H2AFZ	Cycling_Epithelial
H2AFY	Cycling_Epithelial
H1FX	Cycling_Epithelial
GSTP1	Cycling_Epithelial
GNGT1	Cycling_Epithelial
GNAS	Cycling_Epithelial
SRSF3	Cycling_Epithelial
IVNS1ABP	Cycling_Epithelial
KAT6A	Cycling_Epithelial
KCNB2	Cycling_Epithelial
KCNMB2-AS1	Cycling_Epithelial
RPS18	Cycling_Epithelial
RPS19	Cycling_Epithelial
RPS2	Cycling_Epithelial
RPS20	Cycling_Epithelial
RPS23	Cycling_Epithelial
RPS24	Cycling_Epithelial
RPS27	Cycling_Epithelial
RPS27A	Cycling_Epithelial
RPS3	Cycling_Epithelial
RPS4X	Cycling_Epithelial
RPS5	Cycling_Epithelial
RPS6	Cycling_Epithelial
RPS7	Cycling_Epithelial
RPS15	Cycling_Epithelial
RPS8	Cycling_Epithelial
RPSA	Cycling_Epithelial
MAP1B	Cycling_Epithelial
SCAF11	Cycling_Epithelial
LINC02428	Cycling_Epithelial
SCMH1	Cycling_Epithelial
LINC01748	Cycling_Epithelial
LINC01572	Cycling_Epithelial
SEMA6D	Cycling_Epithelial
L3MBTL4	Cycling_Epithelial
SERF2	Cycling_Epithelial
SFPQ	Cycling_Epithelial
KLF12	Cycling_Epithelial
SIK3	Cycling_Epithelial
RPS9	Cycling_Epithelial
MACF1	Cycling_Epithelial
CERS6	APC_Macrophage
PACSIN2	APC_Macrophage
PAK1	APC_Macrophage
ARMH3	APC_Macrophage
PAN3	APC_Macrophage
ARNTL2	APC_Macrophage
ARPC2	APC_Macrophage
CFLAR	APC_Macrophage
NUB1	APC_Macrophage
ASAP1	APC_Macrophage
ATAD2B	APC_Macrophage
TBC1D4	APC_Macrophage
ATP11C	APC_Macrophage
SLCO3A1	APC_Macrophage
CCSER1	APC_Macrophage
SLCO5A1	APC_Macrophage
PFKFB3	APC_Macrophage
TBC1D8	APC_Macrophage
TAOK3	APC_Macrophage
NFKB1	APC_Macrophage
GLS	APC_Macrophage
GPR157	APC_Macrophage
NAA25	APC_Macrophage
RAB10	APC_Macrophage
GPBP1	APC_Macrophage
GNPTAB	APC_Macrophage
SLC41A2	APC_Macrophage
DENND5A	APC_Macrophage
NFAT5	APC_Macrophage
TMEM131	APC_Macrophage
GNB1	APC_Macrophage
REL	APC_Macrophage
NCOA7	APC_Macrophage
NEU3	APC_Macrophage
ARHGAP31	APC_Macrophage
TGFBR1	APC_Macrophage
NF1	APC_Macrophage
NAV1	APC_Macrophage
ATP2C1	APC_Macrophage
TAOK1	APC_Macrophage
FNBP1	APC_Macrophage
PLXNC1	APC_Macrophage
POGLUT1	APC_Macrophage
ST3GAL6	APC_Macrophage
ST3GAL5	APC_Macrophage
ETV6	APC_Macrophage
CCDC26	APC_Macrophage
ERICH1	APC_Macrophage
FAM129A	APC_Macrophage
PTBP3	APC_Macrophage
SPRED2	APC_Macrophage
PTPN2	APC_Macrophage
ENOX1	APC_Macrophage
RAB8B	APC_Macrophage
SPPL3	APC_Macrophage
SPECC1	APC_Macrophage
ELMO1	APC_Macrophage
PTPN1	APC_Macrophage
ST8SIA4	APC_Macrophage
FAM135A	APC_Macrophage
FAM13A	APC_Macrophage
TAB2	APC_Macrophage
FLT3	APC_Macrophage
PHKB	APC_Macrophage
PICALM	APC_Macrophage
DOCK10	APC_Macrophage
SUZ12	APC_Macrophage
CCNI	APC_Macrophage
SMC5	APC_Macrophage
PIK3CB	APC_Macrophage
BASP1	APC_Macrophage
PKN2	APC_Macrophage
FAR1	APC_Macrophage
FAM49B	APC_Macrophage
FAM222B	APC_Macrophage
STK4	APC_Macrophage
RALA	APC_Macrophage
BCL6	APC_Macrophage
MYO1G	APC_Macrophage
RELB	APC_Macrophage
NABP1	APC_Macrophage
HCK	APC_Macrophage
LRRK1	APC_Macrophage
SINHCAF	APC_Macrophage
ITGA4	APC_Macrophage
MAP2K1	APC_Macrophage
MAP3K1	APC_Macrophage
MAP3K13	APC_Macrophage
WNK1	APC_Macrophage
MAP3K14	APC_Macrophage
MAP4	APC_Macrophage
COP1	APC_Macrophage
DENND1B	APC_Macrophage
MAPK8	APC_Macrophage
ACTR3	APC_Macrophage
RTN4	APC_Macrophage
MBD2	APC_Macrophage
ITSN2	APC_Macrophage
MBOAT2	APC_Macrophage
ZBTB46	APC_Macrophage
JAK2	APC_Macrophage
KMT2C	APC_Macrophage
LAMP3	APC_Macrophage
ABCC4	APC_Macrophage
ZNF516	APC_Macrophage
ZNF366	APC_Macrophage
LCP1	APC_Macrophage
KIF2A	APC_Macrophage
CEP350	APC_Macrophage
KDM2B	APC_Macrophage
KDM2A	APC_Macrophage
CELF2	APC_Macrophage
ZFAND3	APC_Macrophage
LPAR1	APC_Macrophage
JARID2	APC_Macrophage
LPP	APC_Macrophage
LRRFIP2	APC_Macrophage
VAC14	APC_Macrophage
RUFY3	APC_Macrophage
IL13RA1	APC_Macrophage
ID2	APC_Macrophage
SLC22A23	APC_Macrophage
IL15	APC_Macrophage
DAPP1	APC_Macrophage
ALCAM	APC_Macrophage
HPS5	APC_Macrophage
HOOK3	APC_Macrophage
IDO1	APC_Macrophage
MIS18BP1	APC_Macrophage
HLA-DRB1	APC_Macrophage
HLA-DRA	APC_Macrophage
HLA-DPB1	APC_Macrophage
HLA-DPA1	APC_Macrophage
MKL1	APC_Macrophage
TRIO	APC_Macrophage
MOB1B	APC_Macrophage
HLA-DRB5	APC_Macrophage
IFNGR1	APC_Macrophage
RAB12	APC_Macrophage
RNF144B	APC_Macrophage
CTTNBP2NL	APC_Macrophage
RNF145	APC_Macrophage
CD74	APC_Macrophage
AKAP13	APC_Macrophage
AFDN	APC_Macrophage
USP53	APC_Macrophage
CSNK1A1	APC_Macrophage
AFTPH	APC_Macrophage
CD80	APC_Macrophage
CD83	APC_Macrophage
USP12	APC_Macrophage
CHD7	Activated_Bcell
CR1	Activated_Bcell
SEMA6D	Activated_Bcell
DNAJC10	Activated_Bcell
RRAS2	Activated_Bcell
RCSD1	Activated_Bcell
RABEP2	Activated_Bcell
SCIMP	Activated_Bcell
CLSTN2	Activated_Bcell
RAI14	Activated_Bcell
CNR2	Activated_Bcell
CXCL13	Activated_Bcell
COL19A1	Activated_Bcell
KRT15	Activated_Bcell
RALGPS2	Activated_Bcell
DRAM2	Activated_Bcell
COL4A3	Activated_Bcell
EBF1	Activated_Bcell
DSP	Activated_Bcell
MACROD2	Activated_Bcell
ELOVL5	Activated_Bcell
IGHD	Activated_Bcell
MGAT5	Activated_Bcell
IGHM	Activated_Bcell
MEGF10	Activated_Bcell
MEF2C-AS1	Activated_Bcell
MEF2C	Activated_Bcell
IGSF1	Activated_Bcell
MARF1	Activated_Bcell
2021-03-01	Activated_Bcell
MAP4K4	Activated_Bcell
INPP5D	Activated_Bcell
LY86-AS1	Activated_Bcell
LY86	Activated_Bcell
JAM3	Activated_Bcell
KCNH8	Activated_Bcell
LINC02422	Activated_Bcell
KCNMB2-AS1	Activated_Bcell
LINC02397	Activated_Bcell
KHDRBS2	Activated_Bcell
LINC00926	Activated_Bcell
LARGE1	Activated_Bcell
MICAL3	Activated_Bcell
MIR3681HG	Activated_Bcell
HVCN1	Activated_Bcell
MIR548XHG	Activated_Bcell
PRKCE	Activated_Bcell
PRDM2	Activated_Bcell
POU2F2	Activated_Bcell
FAM117B	Activated_Bcell
FAM177B	Activated_Bcell
PLEKHG7	Activated_Bcell
PLEKHG1	Activated_Bcell
PKIG	Activated_Bcell
FCMR	Activated_Bcell
FCRL1	Activated_Bcell
EHBP1	Activated_Bcell
FCRL2	Activated_Bcell
FP671120.1	Activated_Bcell
PAWR	Activated_Bcell
PARP15	Activated_Bcell
OSBPL10	Activated_Bcell
GGA2	Activated_Bcell
NCF1	Activated_Bcell
GNG7	Activated_Bcell
GNGT1	Activated_Bcell
GRAPL	Activated_Bcell
MS4A1	Activated_Bcell
PAX5	Activated_Bcell
FSTL4	Activated_Bcell
KRT16	Activated_Bcell
TEX9	Activated_Bcell
ST6GALNAC3	Activated_Bcell
BACH2	Activated_Bcell
AL662796.1	Activated_Bcell
BANK1	Activated_Bcell
STRBP	Activated_Bcell
AP001636.3	Activated_Bcell
STPG2	Activated_Bcell
WASHC4	Activated_Bcell
BOD1L1	Activated_Bcell
BCAS4	Activated_Bcell
BCL11A	Activated_Bcell
ADAM28	Activated_Bcell
CD37	Activated_Bcell
AL355076.2	Activated_Bcell
ARHGAP24	Activated_Bcell
CD22	Activated_Bcell
TLR10	Activated_Bcell
TMEM108	Activated_Bcell
TMEM131L	Activated_Bcell
TMEM156	Activated_Bcell
SNX25	Activated_Bcell
USP6NL	Activated_Bcell
ADK	Activated_Bcell
AFF3	Activated_Bcell
SMAP2	Activated_Bcell
TNFRSF13B	Activated_Bcell
AIM2	Activated_Bcell
BLK	Activated_Bcell
UGT8	Activated_Bcell
AC119396.1	Activated_Bcell
STX7	Activated_Bcell
AC120193.1	Activated_Bcell
CD79B	Activated_Bcell
AC027097.2	Activated_Bcell
ANKRD33B	Activated_Bcell
C12orf42	Activated_Bcell
AC022182.1	Activated_Bcell
TP63	Activated_Bcell
SSBP2	Activated_Bcell
SESN3	Activated_Bcell
ZHX2	Activated_Bcell
ATP2B1	Activated_Bcell
AC008878.3	Activated_Bcell
ANO9	Activated_Bcell
[truncated: 1,817 more rows]
