# Supplementary material for: An N-Cadherin 2 expressing epithelial cell subpopulation predicts response to surgery, chemotherapy and immunotherapy in bladder cancer
Source: Nat Commun. 2021 Aug 12;12:4906. doi: 10.1038/s41467-021-25103-7 (PMC8361097; doi:10.1038/s41467-021-25103-7)
Supplement: Supplementary file 7 — Source Data [file 41467_2021_25103_MOESM7_ESM.xlsx]

## Sheet: Figure 4a
patient	matched	gseid	cstage	pstage	pN	lni	os_time	rec_time	os	rec	chemo_type	chemo_cycle	ConsensusK5	ConsensusK6	cluster	sampling	CELfilename	postNACscar	response_KHG	CDHquantile	CD274	PDCD1LG2
Patient4	1	GSM2470230	T4	pT2	pN0	0	74.4	74.4	0	0	Gcis	3	Luminal_1	CS3	Infiltrated_luminal	pre	GSM2470230_GNDX.NAC5.CEL.gz		NR	high	3.43502	3.05925
Patient20	1	GSM2470246	T2	pT3	pN0	0	10.25	10.25	0	0	Gcis	4	Luminal_1	CS6	nan	pre	GSM2470246_GNDX.NAC21.CEL.gz		NR	high	2.17816	4.80509
Patient22	1	GSM2470248	T2	pT3	nan	1	7.49	7.49	0	0	Gcis	4	Luminal_2	CS4	nan	pre	GSM2470248_GNDX.NAC23.CEL.gz		unknown	high	3.0607	3.89783
Patient25	1	GSM2470251	T3	pT2	pN0	0	49.71	49.71	0	0	Gcis	4	Luminal_1	CS4	nan	pre	GSM2470251_GNDX.NAC26.CEL.gz		NR	high	1.95877	3.89584
Patient31	1	GSM2470257	T4	pT3	pN0	0	23.21	15.55	1	1	Gcis	4	Luminal_1	CS5	Basal	pre	GSM2470257_GNDX.NAC32.CEL.gz		NR	high	2.72347	3.86048
Patient33	1	GSM2470259	T3	pT2	pN0	0	12.33	12.33	0	0	Gcis	4	Luminal_2	CS4	Basal	pre	GSM2470259_GNDX.NAC34.CEL.gz		NR	high	2.1841	3.81892
Patient35	1	GSM2470261	T3	pT4	pN2	1	17.42	7.82	1	1	Gcis	6	Luminal_1	CS3	Luminal	pre	GSM2470261_GNDX.NAC36.CEL.gz		NR	high	2.30953	3.49004
Patient38	1	GSM2470264	T3	pT4	pN0	0	25.41	8.75	0	1	Gcis	4	SM_infiltrated	CS2	Basal	pre	GSM2470264_GNDX.NAC39.CEL.gz		NR	high	2.73153	3.99961
Patient45	1	GSM2470271	T3	pT3	pN3	1	4.77	4.24	1	1	Gcis	3	SM_infiltrated	CS2	Infiltrated_luminal	pre	GSM2470271_GNDX.NAC46.CEL.gz		NR	high	2.34496	3.86844
Patient49	1	GSM2470275	T3	pT3	pN2	1	7.27	7.27	1	0	Gcis	2	Basal_like	CS1	Claudin_low	pre	GSM2470275_GNDX.NAC50.CEL.gz		NR	high	3.02401	4.06984
Patient52	1	GSM2470278	T2	pT3	pN0	0	16.37	12.49	1	1	Gcis	3	Basal_like	CS1	Claudin_low	pre	GSM2470278_GNDX.NAC53.CEL.gz		NR	high	3.07992	3.53147
Patient58	1	GSM2470284	T2	pT2	pN0	0	28.12	28.12	0	0	Gcis	4	Basal_like	CS1	nan	pre	GSM2470284_GNDX.NAC59.CEL.gz		NR	high	2.68295	3.43962
Patient60	1	GSM2470286	T3	pT3	nan	1	7.2	0.54	0	1	Gcis	3	Basal_like	CS1	nan	pre	GSM2470286_GNDX.NAC61.CEL.gz		unknown	high	2.48065	4.10504
Patient61	1	GSM2470287	T3	pT3	pN0	0	36.14	36.14	0	0	Gcis	3	Basal_like	CS1	nan	pre	GSM2470287_GNDX.NAC62.CEL.gz		NR	high	3.78187	4.32468
Patient63	1	GSM2470289	T3	pT3	pN0	0	17.22	17.22	0	0	Gcis	4	Basal_like	CS1	nan	pre	GSM2470289_GNDX.NAC64.CEL.gz		NR	high	2.60614	3.90396
Patient64	1	GSM2470290	T2	pT3	nan	1	4.01	0.38	1	1	Gcis	4	Basal_like	CS1	nan	pre	GSM2470290_GNDX.NAC65.CEL.gz		unknown	high	4.76072	5.22893
Patient70	1	GSM2470296	T4	pT4	pN0	0	25.33	25.33	0	0	Gcis	3	Basal_like	CS1	nan	pre	GSM2470296_GNDX.NAC71.CEL.gz		NR	high	3.78732	3.53212
Patient75	1	GSM2470301	T2	pT3	nan	1	37.29	37.29	0	0	Gcis	1	Basal_like	CS1	nan	pre	GSM2470301_GNDX.NAC76.CEL.gz		unknown	high	2.61185	4.35949
Patient78	1	GSM2470304	T4	pT2	pN0	0	19.81	19.81	0	0	Gcis	4	Basal_like	CS1	nan	pre	GSM2470304_GNDX.NAC79.CEL.gz		NR	high	3.18332	4.79931
Patient86	1	GSM2470312	T3	pT1	pN0	0	61.73	61.73	0	0	Gcis	4	Luminal_1	CS5	nan	pre	GSM2470312_GNDX.NAC87.CEL.gz		R	high	2.59215	3.3316
Patient87	1	GSM2470313	T4	pT3	pN0	0	35.29	35.29	0	0	Gcis	4	Basal_like	CS1	nan	pre	GSM2470313_GNDX.NAC88.CEL.gz		NR	high	2.85375	3.9605
Patient90	1	GSM2470316	T2	pT3	pN0	0	36.63	36.63	0	0	Gcis	1	Basal_like	CS1	nan	pre	GSM2470316_GNDX.NAC91.CEL.gz		NR	high	2.73895	4.23383
Patient95	1	GSM2470321	T3	pT4	pN3	1	12.43	1.64	1	1	Gcis	3	Basal_like	CS1	Claudin_low	pre	GSM2470321_GNDX.NAC96.CEL.gz		NR	high	4.83707	4.98054
Patient111	1	GSM2470337	T3	pT1	nan		67.32	67.32	0	0	MVAC	4	Luminal_1	CS5	Luminal	pre	GSM2470337_GNDX.NAC112.CEL.gz		unknown	high	2.45522	3.333
Patient115	1	GSM2470341	T3	pT3	nan	1	44.16	35.4	1	1	MVAC	4	Basal_like	CS1	Claudin_low	pre	GSM2470341_GNDX.NAC116.CEL.gz		unknown	high	3.07906	5.08709
Patient129	1	GSM2470355	T2	pT2a	pN1	1	43.17	43.17	0	0	Gcis	6	Basal_like	CS1	nan	pre	GSM2470355_GNDX.NAC130.CEL.gz		NR	high	4.24626	5.12581
Patient131	1	GSM2470357	T3	pT3	nan	1	4.54	3.22	1	1	Gcis	3	SM_infiltrated	CS2	Basal	pre	GSM2470357_GNDX.NAC132.CEL.gz		unknown	high	2.1301	4.79945
Patient132	1	GSM2470358	T2	pT3	nan	1	33.11	26.96	1	1	Gcis	3	Luminal_1	CS3	Luminal	pre	GSM2470358_GNDX.NAC133.CEL.gz		unknown	high	2.08648	4.1477
Patient135	1	GSM2470361	T3	pT2	pN0	0	37.84	37.84	0	0	Gcis	4	Luminal_1	CS5	Luminal	pre	GSM2470361_GNDX.NAC136.CEL.gz		NR	high	2.62903	3.66529
Patient137	1	GSM2470363	T4	pT4	nan	1	1	1	1	0	MVAC		Basal_like	CS1	Luminal	pre	GSM2470363_GNDX.NAC138.CEL.gz		unknown	high	2.64828	5.11509
Patient139	1	GSM2470365	T2	pT3b	nan	1	18.84	7.56	1	1	Gcis	3	Basal_like	CS1	Claudin_low	pre	GSM2470365_GNDX.NAC140.CEL.gz		unknown	high	4.75872	5.87678
Patient140	1	GSM2470366	T3	pT3a	nan	1	4	3	1	1	MVAC		Basal_like	CS1	Basal	pre	GSM2470366_GNDX.NAC141.CEL.gz		unknown	high	2.74658	3.34659
Patient146	1	GSM2470372	T2	pT2	pN0	0	28.9	28.9	0	0	Gcis	4	Luminal_1	CS5	Luminal	pre	GSM2470372_GNDX.NAC147.CEL.gz		NR	high	2.14165	3.3257
Patient150	1	GSM2470376	T3	pT3	pN0	0	72.49	44.52	1	1	Gcis	4	Luminal_1	CS5	Infiltrated_luminal	pre	GSM2470376_GNDX.NAC151.CEL.gz		NR	high	2.06142	3.92776
Patient162	1	GSM2470388	T2	pT3b	pN0	0	72.36	72.36	0	0	Gcis	3	Basal_like	CS1	Basal	pre	GSM2470388_GNDX.NAC163.CEL.gz		NR	high	2.95459	3.45788
Patient178	1	GSM2470404	T2	pT4	pN0	0	6.81	4.24	1	1	Gcis	4	Basal_like	CS1	Claudin_low	pre	GSM2470404_GNDX.NAC179.CEL.gz		NR	high	2.47972	4.1367
Patient194	1	GSM2470420	T4	pT3	pN0	0	29.49	29.49	0	0	Gcis	4	Basal_like	CS1	Basal	pre	GSM2470420_GNDX.NAC195.CEL.gz		NR	high	5.99032	6.38225
Patient195	1	GSM2470421	T3	pT2	pN0	0	30.9	30.9	0	0	Gcis	4	Basal_like	CS1	Basal	pre	GSM2470421_GNDX.NAC196.CEL.gz		NR	high	2.55538	3.9855
Patient197	1	GSM2470423	T3	pT2	pN0	0	109.78	12.72	0	1	Gcis	4	Luminal_1	CS3	Luminal	pre	GSM2470423_GNDX.NAC198.CEL.gz		NR	high	2.3977	3.18764
Patient201	1	GSM2470427	T3	pT3	pN0	0	28.08	10.75	1	1	Gcis	3	Basal_like	CS1	Claudin_low	pre	GSM2470427_GNDX.NAC202.CEL.gz		NR	high	2.3071	4.40179
Patient202	1	GSM2470428	T2	pT3a	nan	1	52	52	0	0	MVAC		Luminal_2	CS4	Infiltrated_luminal	pre	GSM2470428_GNDX.NAC203.CEL.gz		unknown	high	2.62556	4.54369
Patient209	1	GSM2470435	T2	pT3b	pN0	0	25.32	15.72	1	1	Gcis	3	Basal_like	CS1	Claudin_low	pre	GSM2470435_GNDX.NAC210.CEL.gz		NR	high	2.69909	3.18153
Patient222	1	GSM2470448	T2	pT2b	pN0	0	13.8	13.8	0	0	Gcis	3	Luminal_1	CS3	Infiltrated_luminal	pre	GSM2470448_GNDX.NAC223.CEL.gz		NR	high	2.01987	3.05182
Patient225	1	GSM2470451	T3	pT3a	pN0	0	0	0	1	1	MVAC		Basal_like	CS1	Claudin_low	pre	GSM2470451_GNDX.NAC226.CEL.gz		NR	high	4.24142	4.22864
Patient232	1	GSM2470458	T4	pT4	pN0	0	12.24	11.28	1	1	MVAC	4	Basal_like	CS1	Claudin_low	pre	GSM2470458_GNDX.NAC233.CEL.gz		NR	high	2.70015	4.03711
Patient271	1	GSM2470497	T2	pT3b	pN2	1	1.94	1.94	1	0	Gcis	3	SM_infiltrated	CS2	nan	pre	GSM2470497_GNDX.NAC272.CEL.gz		NR	high	2.59771	4.42489
Patient282	1	GSM2470508	T2	pT2	pN0	0	36.16	36.16	0	0	Gcis	1	Luminal_1	CS3	Luminal	pre	GSM2470508_GNDX.NAC283.CEL.gz		NR	high	2.91366	3.61823
Patient283	1	GSM2470509	T2	pT3b	pN0	0	2.64	1.68	1	1	Gcis	2	NE_like	CS6	Basal	pre	GSM2470509_GNDX.NAC284.CEL.gz		NR	high	2.07118	4.05745
Patient298	1	GSM2470524	T3b	pT2b	pN0	0	59.4	59.4	0	0	Gcis	4	Luminal_1	CS3	Infiltrated_luminal	pre	GSM2470524_GNDX.NAC299.CEL.gz		NR	high	2.27196	3.4246
Patient4	1	GSM3528659	T4	pT2	pN0	0	74.4	74.4	0	0	Gcis	3	Luminal_1	CS3	CC4_Scar-like	post	GSM3528659_GDXPostNAC79.CEL.gz		NR	high	2.56503	4.63799
Patient20	1	GSM3528705	T2	pT3	pN0	0	10.25	10.25	0	0	Gcis	4	Luminal_1	CS6	CC2_Luminal	post	GSM3528705_GDXPostNAC125.CEL.gz		NR	high	4.65865	4.61529
Patient22	1	GSM3528693	T2	pT3	nan	1	7.49	7.49	0	0	Gcis	4	Luminal_2	CS4	CC3_Immune	post	GSM3528693_GDXPostNAC113.CEL.gz		unknown	high	2.50863	3.90646
Patient25	1	GSM3528709	T3	pT2	pN0	0	49.71	49.71	0	0	Gcis	4	Luminal_1	CS4	CC2_Luminal	post	GSM3528709_GDXPostNAC129.CEL.gz		NR	high	2.33969	3.54361
Patient31	1	GSM3528654	T4	pT3	pN0	0	23.21	15.55	1	1	Gcis	4	Luminal_1	CS5	CC3_Immune	post	GSM3528654_GDXPostNAC74.CEL.gz		NR	high	2.70026	2.91577
Patient33	1	GSM3528668	T3	pT2	pN0	0	12.33	12.33	0	0	Gcis	4	Luminal_2	CS4	CC3_Immune	post	GSM3528668_GDXPostNAC88.CEL.gz		NR	high	3.27396	3.19287
Patient35	1	GSM3528673	T3	pT4	pN2	1	17.42	7.82	1	1	Gcis	6	Luminal_1	CS3	CC3_Immune	post	GSM3528673_GDXPostNAC93.CEL.gz		NR	high	2.39946	3.56036
Patient38	1	GSM3528672	T3	pT4	pN0	0	25.41	8.75	0	1	Gcis	4	SM_infiltrated	CS2	CC2_Luminal	post	GSM3528672_GDXPostNAC92.CEL.gz		NR	high	3.23582	4.13318
Patient45	1	GSM3528674	T3	pT3	pN3	1	4.77	4.24	1	1	Gcis	3	SM_infiltrated	CS2	CC2_Luminal	post	GSM3528674_GDXPostNAC94.CEL.gz		NR	high	2.70135	3.98328
Patient49	1	GSM3528666	T3	pT3	pN2	1	7.27	7.27	1	0	Gcis	2	Basal_like	CS1	CC1_Basal	post	GSM3528666_GDXPostNAC86.CEL.gz		NR	high	3.67745	4.63402
Patient52	1	GSM3528678	T2	pT3	pN0	0	16.37	12.49	1	1	Gcis	3	Basal_like	CS1	CC1_Basal	post	GSM3528678_GDXPostNAC98.CEL.gz		NR	high	2.99644	4.61373
Patient58	1	GSM3528701	T2	pT2	pN0	0	28.12	28.12	0	0	Gcis	4	Basal_like	CS1	CC1_Basal	post	GSM3528701_GDXPostNAC121.CEL.gz		NR	high	2.66375	4.07945
Patient60	1	GSM3528644	T3	pT3	nan	1	7.2	0.54	0	1	Gcis	3	Basal_like	CS1	CC1_Basal	post	GSM3528644_GDXPostNAC64.CEL.gz		unknown	high	2.50087	3.68708
Patient61	1	GSM3528710	T3	pT3	pN0	0	36.14	36.14	0	0	Gcis	3	Basal_like	CS1	CC1_Basal	post	GSM3528710_GDXPostNAC130.CEL.gz		NR	high	2.55708	4.69314
Patient63	1	GSM3528707	T3	pT3	pN0	0	17.22	17.22	0	0	Gcis	4	Basal_like	CS1	CC1_Basal	post	GSM3528707_GDXPostNAC127.CEL.gz		NR	high	2.21672	3.72223
Patient64	1	GSM3528643	T2	pT3	nan	1	4.01	0.38	1	1	Gcis	4	Basal_like	CS1	CC1_Basal	post	GSM3528643_GDXPostNAC63.CEL.gz		unknown	high	3.53471	5.03464
Patient70	1	GSM3528711	T4	pT4	pN0	0	25.33	25.33	0	0	Gcis	3	Basal_like	CS1	CC3_Immune	post	GSM3528711_GDXPostNAC131.CEL.gz		NR	high	3.02619	3.90718
Patient75	1	GSM3528695	T2	pT3	nan	1	37.29	37.29	0	0	Gcis	1	Basal_like	CS1	CC3_Immune	post	GSM3528695_GDXPostNAC115.CEL.gz		unknown	high	2.98387	5.05831
Patient78	1	GSM3528702	T4	pT2	pN0	0	19.81	19.81	0	0	Gcis	4	Basal_like	CS1	CC3_Immune	post	GSM3528702_GDXPostNAC122.CEL.gz		NR	high	2.65713	4.66272
Patient86	1	GSM3528708	T3	pT1	pN0	0	61.73	61.73	0	0	Gcis	4	Luminal_1	CS5	CC4_Scar-like	post	GSM3528708_GDXPostNAC128.CEL.gz		R	high	2.58853	4.35577
Patient87	1	GSM3528704	T4	pT3	pN0	0	35.29	35.29	0	0	Gcis	4	Basal_like	CS1	CC1_Basal	post	GSM3528704_GDXPostNAC124.CEL.gz		NR	high	2.25131	3.60108
Patient90	1	GSM3528703	T2	pT3	pN0	0	36.63	36.63	0	0	Gcis	1	Basal_like	CS1	CC1_Basal	post	GSM3528703_GDXPostNAC123.CEL.gz		NR	high	4.30244	6.46603
Patient95	1	GSM3528662	T3	pT4	pN3	1	12.43	1.64	1	1	Gcis	3	Basal_like	CS1	CC2_Luminal	post	GSM3528662_GDXPostNAC82.CEL.gz		NR	high	2.37456	3.03807
Patient111	1	GSM3528588	T3	pT1	nan		67.32	67.32	0	0	MVAC	4	Luminal_1	CS5	CC2_Luminal	post	GSM3528588_GDXPostNAC8.CEL.gz		unknown	high	2.36923	4.68301
Patient115	1	GSM3528583	T3	pT3	nan	1	44.16	35.4	1	1	MVAC	4	Basal_like	CS1	CC1_Basal	post	GSM3528583_GDXPostNAC3.CEL.gz		unknown	high	1.8463	4.73297
Patient129	1	GSM3528648	T2	pT2a	pN1	1	43.17	43.17	0	0	Gcis	6	Basal_like	CS1	CC3_Immune	post	GSM3528648_GDXPostNAC68.CEL.gz		NR	high	3.92677	5.10386
Patient131	1	GSM3528615	T3	pT3	nan	1	4.54	3.22	1	1	Gcis	3	SM_infiltrated	CS2	CC3_Immune	post	GSM3528615_GDXPostNAC35.CEL.gz		unknown	high	2.13791	3.01245
Patient132	1	GSM3528628	T2	pT3	nan	1	33.11	26.96	1	1	Gcis	3	Luminal_1	CS3	CC2_Luminal	post	GSM3528628_GDXPostNAC48.CEL.gz		unknown	high	1.75432	3.21879
Patient135	1	GSM3528600	T3	pT2	pN0	0	37.84	37.84	0	0	Gcis	4	Luminal_1	CS5	CC3_Immune	post	GSM3528600_GDXPostNAC20.CEL.gz		NR	high	2.1521	3.94862
Patient137	1	GSM3528626	T4	pT4	nan	1	1	1	1	0	MVAC		Basal_like	CS1	CC2_Luminal	post	GSM3528626_GDXPostNAC46.CEL.gz		unknown	high	3.57955	3.66354
Patient139	1	GSM3528632	T2	pT3b	nan	1	18.84	7.56	1	1	Gcis	3	Basal_like	CS1	CC3_Immune	post	GSM3528632_GDXPostNAC52.CEL.gz		unknown	high	3.52643	4.4752
Patient140	1	GSM3528596	T3	pT3a	nan	1	4	3	1	1	MVAC		Basal_like	CS1	CC1_Basal	post	GSM3528596_GDXPostNAC16.CEL.gz		unknown	high	2.01135	3.81256
Patient146	1	GSM3528604	T2	pT2	pN0	0	28.9	28.9	0	0	Gcis	4	Luminal_1	CS5	CC4_Scar-like	post	GSM3528604_GDXPostNAC24.CEL.gz		NR	high	2.30646	3.66844
Patient150	1	GSM3528619	T3	pT3	pN0	0	72.49	44.52	1	1	Gcis	4	Luminal_1	CS5	CC4_Scar-like	post	GSM3528619_GDXPostNAC39.CEL.gz		NR	high	1.97258	3.96948
Patient162	1	GSM3528647	T2	pT3b	pN0	0	72.36	72.36	0	0	Gcis	3	Basal_like	CS1	CC1_Basal	post	GSM3528647_GDXPostNAC67.CEL.gz		NR	high	4.91244	5.41976
Patient178	1	GSM3528684	T2	pT4	pN0	0	6.81	4.24	1	1	Gcis	4	Basal_like	CS1	CC1_Basal	post	GSM3528684_GDXPostNAC104.CEL.gz		NR	high	2.50107	4.21076
Patient194	1	GSM3528591	T4	pT3	pN0	0	29.49	29.49	0	0	Gcis	4	Basal_like	CS1	CC1_Basal	post	GSM3528591_GDXPostNAC11.CEL.gz		NR	high	5.75663	6.55054
Patient195	1	GSM3528682	T3	pT2	pN0	0	30.9	30.9	0	0	Gcis	4	Basal_like	CS1	CC4_Scar-like	post	GSM3528682_GDXPostNAC102.CEL.gz		NR	high	2.93104	4.21197
Patient197	1	GSM3528627	T3	pT2	pN0	0	109.78	12.72	0	1	Gcis	4	Luminal_1	CS3	CC3_Immune	post	GSM3528627_GDXPostNAC47.CEL.gz		NR	high	2.44763	3.57067
Patient201	1	GSM3528590	T3	pT3	pN0	0	28.08	10.75	1	1	Gcis	3	Basal_like	CS1	CC1_Basal	post	GSM3528590_GDXPostNAC10.CEL.gz		NR	high	2.3506	3.83366
Patient202	1	GSM3528587	T2	pT3a	nan	1	52	52	0	0	MVAC		Luminal_2	CS4	CC4_Scar-like	post	GSM3528587_GDXPostNAC7.CEL.gz		unknown	high	2.30303	4.15916
Patient209	1	GSM3528646	T2	pT3b	pN0	0	25.32	15.72	1	1	Gcis	3	Basal_like	CS1	CC3_Immune	post	GSM3528646_GDXPostNAC66.CEL.gz		NR	high	2.39111	4.6762
Patient222	1	GSM3528645	T2	pT2b	pN0	0	13.8	13.8	0	0	Gcis	3	Luminal_1	CS3	CC2_Luminal	post	GSM3528645_GDXPostNAC65.CEL.gz		NR	high	2.78972	3.56885
Patient225	1	GSM3528629	T3	pT3a	pN0	0	0	0	1	1	MVAC		Basal_like	CS1	CC2_Luminal	post	GSM3528629_GDXPostNAC49.CEL.gz		NR	high	2.95385	3.67345
Patient232	1	GSM3528631	T4	pT4	pN0	0	12.24	11.28	1	1	MVAC	4	Basal_like	CS1	CC3_Immune	post	GSM3528631_GDXPostNAC51.CEL.gz		NR	high	3.78998	4.62246
Patient271	1	GSM3528618	T2	pT3b	pN2	1	1.94	1.94	1	0	Gcis	3	SM_infiltrated	CS2	CC2_Luminal	post	GSM3528618_GDXPostNAC38.CEL.gz		NR	high	2.04285	3.38922
Patient282	1	GSM3528611	T2	pT2	pN0	0	36.16	36.16	0	0	Gcis	1	Luminal_1	CS3	CC3_Immune	post	GSM3528611_GDXPostNAC31.CEL.gz		NR	high	2.22832	3.54148
Patient283	1	GSM3528625	T2	pT3b	pN0	0	2.64	1.68	1	1	Gcis	2	NE_like	CS6	CC3_Immune	post	GSM3528625_GDXPostNAC45.CEL.gz		NR	high	2.96004	4.06602
Patient298	1	GSM3528599	T3b	pT2b	pN0	0	59.4	59.4	0	0	Gcis	4	Luminal_1	CS3	CC3_Immune	post	GSM3528599_GDXPostNAC19.CEL.gz		NR	high	2.94006	4.11986
Patient3	1	GSM2470229	T4	pT1	pN0	0	72.16	72.16	0	0	Gcis	4	Basal_like	CS1	Basal	pre	GSM2470229_GNDX.NAC4.CEL.gz		R	low	3.73411	3.76295
Patient6	1	GSM2470232	T4	pT4	pN3	1	34.92	8.81	0	1	Gcis	4	Basal_like	CS1	Claudin_low	pre	GSM2470232_GNDX.NAC7.CEL.gz		NR	low	2.48016	3.44839
Patient11	1	GSM2470237	T2	pT3	pN3	1	6.21	4.93	1	1	Gcis	6	Luminal_1	CS3	Luminal	pre	GSM2470237_GNDX.NAC12.CEL.gz		NR	low	2.13308	3.33432
Patient12	1	GSM2470238	T3	pT3	pN0	0	5.72	5.06	1	1	Gcis	4	Basal_like	CS1	Claudin_low	pre	GSM2470238_GNDX.NAC13.CEL.gz		NR	low	2.36553	3.90346
Patient18	1	GSM2470244	T3	pT2	pN0	0	44.45	44.45	0	0	Gcis	4	Luminal_1	CS5	Luminal	pre	GSM2470244_GNDX.NAC19.CEL.gz		NR	low	2.35858	3.20124
Patient21	1	GSM2470247	T3	pT4	pN0	0	12.45	0.48	0	1	Gcis	4	Luminal_1	CS3	nan	pre	GSM2470247_GNDX.NAC22.CEL.gz		NR	low	2.58528	3.24864
Patient27	1	GSM2470253	T4	pT4	pN0	0	2.27	1.45	1	1	Gcis	4	SM_infiltrated	CS2	Basal	pre	GSM2470253_GNDX.NAC28.CEL.gz		NR	low	1.84325	3.67628
Patient32	1	GSM2470258	T3	pT2	pN1	1	28.21	9.47	0	1	Gcis	5	Luminal_2	CS5	Infiltrated_luminal	pre	GSM2470258_GNDX.NAC33.CEL.gz		NR	low	2.55527	3.08728
Patient39	1	GSM2470265	T3	pT2	pN3	1	29.98	29.98	0	0	Gcis	4	Luminal_1	CS5	Luminal	pre	GSM2470265_GNDX.NAC40.CEL.gz		NR	low	2.91705	3.33749
Patient41	1	GSM2470267	T3	pT3	pN1	1	106.32	106.32	0	0	Gcis	4	Luminal_1	CS3	Luminal	pre	GSM2470267_GNDX.NAC42.CEL.gz		NR	low	2.09805	2.95006
Patient42	1	GSM2470268	T3	pT2	pN1	1	13.48	10.09	1	1	Gcis	6	Luminal_1	CS3	Luminal	pre	GSM2470268_GNDX.NAC43.CEL.gz		NR	low	2.56523	3.03203
Patient56	1	GSM2470282	T2	pT4	pN0	0	10.32	3.48	1	1	Gcis	4	Basal_like	CS1	Claudin_low	pre	GSM2470282_GNDX.NAC57.CEL.gz		NR	low	4.83157	5.01825
Patient57	1	GSM2470283	T2	pT4	nan	1	10.35	0.51	0	1	Gcis	4	Basal_like	CS1	nan	pre	GSM2470283_GNDX.NAC58.CEL.gz		unknown	low	2.65624	4.69134
Patient62	1	GSM2470288	T2	pT1	pN0	0	27.63	27.63	0	0	Gcis	4	Luminal_1	CS3	nan	pre	GSM2470288_GNDX.NAC63.CEL.gz		R	low	2.53035	3.36853
Patient68	1	GSM2470294	T3	pT3	nan	1	35.19	1.79	1	1	Gcis	3	Luminal_1	CS5	nan	pre	GSM2470294_GNDX.NAC69.CEL.gz		unknown	low	3.04354	3.55513
Patient73	1	GSM2470299	T3	pT1	pN0	0	35.45	35.45	0	0	Gcis	2	Luminal_1	CS3	nan	pre	GSM2470299_GNDX.NAC74.CEL.gz		R	low	2.24245	3.13626
Patient80	1	GSM2470306	T2	pT2	pN0	0	20.07	20.07	0	0	Gcis	4	Luminal_1	CS5	nan	pre	GSM2470306_GNDX.NAC81.CEL.gz		NR	low	2.34234	2.99819
Patient88	1	GSM2470314	T3	pT3	nan	1	11.53	0.46	1	1	Gcis	4	Luminal_1	CS5	nan	pre	GSM2470314_GNDX.NAC89.CEL.gz		unknown	low	2.29046	3.50011
Patient99	1	GSM2470325	T3	pT4	nan	1	6.71	6.08	1	1	Gcis	4	Luminal_2	CS3	Infiltrated_luminal	pre	GSM2470325_GNDX.NAC100.CEL.gz		unknown	low	2.6446	3.84091
Patient102	1	GSM2470328	T2	pT4	pN0	0	18	11.64	0	1	Gcis	4	Luminal_1	CS3	Luminal	pre	GSM2470328_GNDX.NAC103.CEL.gz		NR	low	2.5325	3.47067
Patient105	1	GSM2470331	T3	pT3b	nan	1	2.4	1.2	1	1	Gcis	4	Luminal_2	CS3	Infiltrated_luminal	pre	GSM2470331_GNDX.NAC106.CEL.gz		unknown	low	3.25635	3.66134
Patient106	1	GSM2470332	T4	pT4	nan	1	9.36	6.12	0	1	MVAC	4	SM_infiltrated	CS2	Basal	pre	GSM2470332_GNDX.NAC107.CEL.gz		unknown	low	3.08624	4.28582
Patient112	1	GSM2470338	T2	pT3	nan		13.68	9.48	1	1	MVAC	4	Luminal_2	CS3	Luminal	pre	GSM2470338_GNDX.NAC113.CEL.gz		unknown	low	2.49303	3.65238
Patient142	1	GSM2470368	T3	pT3	pN0	0	2.93	2.63	1	1	Gcis	4	SM_infiltrated	CS2	Basal	pre	GSM2470368_GNDX.NAC143.CEL.gz		NR	low	5.15102	3.24011
Patient143	1	GSM2470369	T3	pT2	pN0	0	36.85	36.85	0	0	Gcis	4	Basal_like	CS1	Basal	pre	GSM2470369_GNDX.NAC144.CEL.gz		NR	low	2.4367	4.10304
Patient144	1	GSM2470370	T4	pT2	pN0	0	0	0	0	0	Gcis		Basal_like	CS1	Basal	pre	GSM2470370_GNDX.NAC145.CEL.gz		NR	low	2.68193	3.55324
Patient152	1	GSM2470378	T2	pT2	pN0	0	120	120	0	0	MVAC		Luminal_2	CS4	Luminal	pre	GSM2470378_GNDX.NAC153.CEL.gz		NR	low	2.3371	3.80295
Patient153	1	GSM2470379	T3	pT1	pN0	0	3	3	0	0	Gcis		Luminal_1	CS5	Luminal	pre	GSM2470379_GNDX.NAC154.CEL.gz		R	low	2.17487	2.92298
Patient156	1	GSM2470382	T2	pT3a	pN0	0	4.96	4.96	1	0	Gcis	4	Luminal_1	CS3	nan	pre	GSM2470382_GNDX.NAC157.CEL.gz		NR	low	2.06636	3.4566
Patient173	1	GSM2470399	T2	pT2	pN0	0	16	16	0	0	MVAC		Luminal_1	CS3	Luminal	pre	GSM2470399_GNDX.NAC174.CEL.gz		NR	low	2.05866	3.90587
Patient177	1	GSM2470403	T2	pT3b	pN0	0	43.44	36.6	1	1	Gcis	3	Luminal_2	CS4	Infiltrated_luminal	pre	GSM2470403_GNDX.NAC178.CEL.gz		NR	low	1.76552	4.01305
Patient181	1	GSM2470407	T2	pT3b	pN2	1	21.78	21.78	0	0	Gcis	4	Basal_like	CS1	nan	pre	GSM2470407_GNDX.NAC182.CEL.gz		NR	low	4.95645	4.73727
Patient185	1	GSM2470411	T2	pT3a	pN0	0	42	42	0	0	Gcis		Basal_like	CS1	Claudin_low	pre	GSM2470411_GNDX.NAC186.CEL.gz		NR	low	4.12971	4.30167
Patient187	1	GSM2470413	T2	pT1	pN0	0	62	62	0	0	MVAC		Basal_like	CS1	Luminal	pre	GSM2470413_GNDX.NAC188.CEL.gz		R	low	2.23928	3.80996
Patient193	1	GSM2470419	T3	pT3	nan	1	2.79	1.78	1	1	Gcis	2	Basal_like	CS1	Claudin_low	pre	GSM2470419_GNDX.NAC194.CEL.gz		unknown	low	4.6371	5.82578
Patient196	1	GSM2470422	T3	pT3a	pN0	0	55	55	0	0	Gcis		Luminal_1	CS3	Luminal	pre	GSM2470422_GNDX.NAC197.CEL.gz		NR	low	2.68159	3.61696
Patient199	1	GSM2470425	T2	pT1	pN0	0	26	26	1	0	MVAC		Basal_like	CS1	Basal	pre	GSM2470425_GNDX.NAC200.CEL.gz		R	low	3.49691	4.29519
Patient206	1	GSM2470432	T2	pT3b	pN0	0		14.69	1	0	Gcis	3	Basal_like	CS1	nan	pre	GSM2470432_GNDX.NAC207.CEL.gz		NR	low	2.54731	4.23703
Patient208	1	GSM2470434	T2	pT2	pN0	0	53.92	53.92	0	0	Gcis	4	Luminal_1	CS5	Luminal	pre	GSM2470434_GNDX.NAC209.CEL.gz		NR	low	1.94839	4.25852
Patient210	1	GSM2470436	T2	pT3a	nan	1	44	27	1	1	Gcis		Luminal_1	CS3	Luminal	pre	GSM2470436_GNDX.NAC211.CEL.gz		unknown	low	1.92589	3.55329
Patient211	1	GSM2470437	T2	pT2	pN0	0	73	73	0	0	MVAC		Basal_like	CS1	Basal	pre	GSM2470437_GNDX.NAC212.CEL.gz		NR	low	1.78518	4.00977
Patient214	1	GSM2470440	T4	pT2	pN0	0	1	1	0	0	MVAC		Luminal_1	CS3	Luminal	pre	GSM2470440_GNDX.NAC215.CEL.gz		NR	low	1.99966	2.95125
Patient216	1	GSM2470442	T4	pT2	pN0	0	7.33	7.33	0	0	Gcis	4	Luminal_1	CS5	Luminal	pre	GSM2470442_GNDX.NAC217.CEL.gz		NR	low	1.90797	3.16056
Patient220	1	GSM2470446	T2	pT3a	nan	1	12	11.64	1	1	Gcis	1	Luminal_1	CS3	Infiltrated_luminal	pre	GSM2470446_GNDX.NAC221.CEL.gz		unknown	low	2.73014	4.11894
Patient227	1	GSM2470453	T4	pT4	nan		81.96	81.96	1	0	MVAC	4	Basal_like	CS1	Claudin_low	pre	GSM2470453_GNDX.NAC228.CEL.gz		unknown	low	2.7364	4.17663
Patient230	1	GSM2470456	T3	pT2	pN0	0	91.32	15	0	1	MVAC	4	Luminal_1	CS3	Luminal	pre	GSM2470456_GNDX.NAC231.CEL.gz		NR	low	2.49921	2.99585
Patient236	1	GSM2470462	T3	pT4	pN0	0	38.64	14.64	0	1	Gcis	4	SM_infiltrated	CS2	Basal	pre	GSM2470462_GNDX.NAC237.CEL.gz		NR	low	1.9263	3.31209
Patient237	1	GSM2470463	T2	pT3	nan	1	8.4	7.56	1	1	Gcis	6	Luminal_2	CS3	Infiltrated_luminal	pre	GSM2470463_GNDX.NAC238.CEL.gz		unknown	low	2.43208	3.65657
Patient238	1	GSM2470464	T4	pT4	pN0	0	11.88	10.92	1	1	MVAC	4	SM_infiltrated	CS3	Infiltrated_luminal	pre	GSM2470464_GNDX.NAC239.CEL.gz		NR	low	2.46184	4.03075
Patient241	1	GSM2470467	T3	pT2	nan	1	39.72	31.44	0	1	Gcis	4	Luminal_1	CS5	Luminal	pre	GSM2470467_GNDX.NAC242.CEL.gz		unknown	low	2.13103	3.122
Patient253	1	GSM2470479	T2	pT2	nan	1	20.28	14.4	1	1	MVAC	4	Luminal_1	CS5	Luminal	pre	GSM2470479_GNDX.NAC254.CEL.gz		unknown	low	2.08269	3.42529
Patient258	1	GSM2470484	T2	pT3b	pN2	1	14.52	14.52	0	0	Gcis	3	Basal_like	CS1	nan	pre	GSM2470484_GNDX.NAC259.CEL.gz		NR	low	2.33975	4.54627
Patient261	1	GSM2470487	T2	pT2a	pN0	0	8.38	7.79	1	0	nan	3	Basal_like	CS1	nan	pre	GSM2470487_GNDX.NAC262.CEL.gz		NR	low	4.89668	4.89354
Patient262	1	GSM2470488	T2	pT3	pN0	0	1.08	1.08	0		nan	2	Basal_like	CS1	nan	pre	GSM2470488_GNDX.NAC263.CEL.gz		NR	low	3.43202	4.649
Patient267	1	GSM2470493	T2	pT3b	pN2	1	9	6.74	1	0	Gcis	3	Luminal_1	CS3	nan	pre	GSM2470493_GNDX.NAC268.CEL.gz		NR	low	2.03964	3.60143
Patient272	1	GSM2470498	T2	pT3a	pN1	1		1.77	1	0	MVAC	3	Basal_like	CS1	nan	pre	GSM2470498_GNDX.NAC273.CEL.gz		NR	low	2.87761	3.75633
Patient273	1	GSM2470499	T2	pT4a	pN2	1	7	7	0	0	Gcis	3	Luminal_1	CS5	nan	pre	GSM2470499_GNDX.NAC274.CEL.gz		NR	low	2.25911	3.87733
Patient274	1	GSM2470500	T2	pT3a	pN0	0	7.29	7.29	0	1	Gcis	4	Luminal_1	CS5	nan	pre	GSM2470500_GNDX.NAC275.CEL.gz		NR	low	2.54437	3.52568
Patient280	1	GSM2470506	T2	pT3a	pN0	0	17.38	17.38	1	0	Gcis	2	SM_infiltrated	CS1	nan	pre	GSM2470506_GNDX.NAC281.CEL.gz		NR	low	5.10064	6.00429
Patient281	1	GSM2470507	T4	pT4	pN0	0	1	1	0	0	Gcis		NE_like	CS6	Basal	pre	GSM2470507_GNDX.NAC282.CEL.gz		NR	low	2.60536	3.26636
Patient286	1	GSM2470512	T2	pT3b	nan	1	23	2	1	1	Gcis		SM_infiltrated	CS3	Basal	pre	GSM2470512_GNDX.NAC287.CEL.gz		unknown	low	4.7716	5.04044
Patient287	1	GSM2470513	T2	pT3a	nan	1	11	10	0	1	MVAC		Luminal_1	CS3	Infiltrated_luminal	pre	GSM2470513_GNDX.NAC288.CEL.gz		unknown	low	1.98888	3.60427
Patient291	1	GSM2470517	T3	pT1	pN0	0	15.39	15.39	0	0	Gcis	4	Basal_like	CS1	Claudin_low	pre	GSM2470517_GNDX.NAC292.CEL.gz		R	low	4.93072	6.02338
Patient294	1	GSM2470520	T2	pT2	pN0	0	8.02	8.02	0	0	Gcis	4	Luminal_1	CS5	Luminal	pre	GSM2470520_GNDX.NAC295.CEL.gz		NR	low	2.13067	3.53148
Patient303	1	GSM2470529	T3	pT2	pN0	0	10.68	9	1	1	Gcis	5	Basal_like	CS1	Claudin_low	pre	GSM2470529_GNDX.NAC304.CEL.gz		NR	low	3.8371	4.90583
Patient3	1	GSM3528656	T4	pT1	pN0	0	72.16	72.16	0	0	Gcis	4	Basal_like	CS1	CC1_Basal	post	GSM3528656_GDXPostNAC76.CEL.gz		R	low	2.338	3.71528
Patient6	1	GSM3528664	T4	pT4	pN3	1	34.92	8.81	0	1	Gcis	4	Basal_like	CS1	CC1_Basal	post	GSM3528664_GDXPostNAC84.CEL.gz		NR	low	2.85675	4.10159
Patient11	1	GSM3528660	T2	pT3	pN3	1	6.21	4.93	1	1	Gcis	6	Luminal_1	CS3	CC2_Luminal	post	GSM3528660_GDXPostNAC80.CEL.gz		NR	low	2.84299	4.32157
Patient12	1	GSM3528671	T3	pT3	pN0	0	5.72	5.06	1	1	Gcis	4	Basal_like	CS1	CC1_Basal	post	GSM3528671_GDXPostNAC91.CEL.gz		NR	low	2.51721	3.67982
Patient18	1	GSM3528712	T3	pT2	pN0	0	44.45	44.45	0	0	Gcis	4	Luminal_1	CS5	CC3_Immune	post	GSM3528712_GDXPostNAC132.CEL.gz		NR	low	2.39273	3.61706
Patient21	1	GSM3528697	T3	pT4	pN0	0	12.45	0.48	0	1	Gcis	4	Luminal_1	CS3	CC2_Luminal	post	GSM3528697_GDXPostNAC117.CEL.gz		NR	low	2.42082	3.83548
Patient27	1	GSM3528675	T4	pT4	pN0	0	2.27	1.45	1	1	Gcis	4	SM_infiltrated	CS2	CC2_Luminal	post	GSM3528675_GDXPostNAC95.CEL.gz		NR	low	2.16121	3.84776
Patient32	1	GSM3528665	T3	pT2	pN1	1	28.21	9.47	0	1	Gcis	5	Luminal_2	CS5	CC4_Scar-like	post	GSM3528665_GDXPostNAC85.CEL.gz		NR	low	2.13117	4.16515
Patient39	1	GSM3528677	T3	pT2	pN3	1	29.98	29.98	0	0	Gcis	4	Luminal_1	CS5	CC4_Scar-like	post	GSM3528677_GDXPostNAC97.CEL.gz		NR	low	2.71944	3.89292
Patient41	1	GSM3528670	T3	pT3	pN1	1	106.32	106.32	0	0	Gcis	4	Luminal_1	CS3	CC1_Basal	post	GSM3528670_GDXPostNAC90.CEL.gz		NR	low	2.23692	3.25232
Patient42	1	GSM3528676	T3	pT2	pN1	1	13.48	10.09	1	1	Gcis	6	Luminal_1	CS3	CC4_Scar-like	post	GSM3528676_GDXPostNAC96.CEL.gz		NR	low	2.70888	4.10047
Patient56	1	GSM3528614	T2	pT4	pN0	0	10.32	3.48	1	1	Gcis	4	Basal_like	CS1	CC1_Basal	post	GSM3528614_GDXPostNAC34.CEL.gz		NR	low	4.77944	4.85785
Patient57	1	GSM3528696	T2	pT4	nan	1	10.35	0.51	0	1	Gcis	4	Basal_like	CS1	CC1_Basal	post	GSM3528696_GDXPostNAC116.CEL.gz		unknown	low	2.14007	4.03374
Patient62	1	GSM3528698	T2	pT1	pN0	0	27.63	27.63	0	0	Gcis	4	Luminal_1	CS3	CC2_Luminal	post	GSM3528698_GDXPostNAC118.CEL.gz		R	low	2.24522	3.56512
Patient68	1	GSM3528706	T3	pT3	nan	1	35.19	1.79	1	1	Gcis	3	Luminal_1	CS5	CC2_Luminal	post	GSM3528706_GDXPostNAC126.CEL.gz		unknown	low	2.25421	3.80639
Patient73	1	GSM3528699	T3	pT1	pN0	0	35.45	35.45	0	0	Gcis	2	Luminal_1	CS3	CC3_Immune	post	GSM3528699_GDXPostNAC119.CEL.gz		R	low	3.35094	3.59899
Patient80	1	GSM3528700	T2	pT2	pN0	0	20.07	20.07	0	0	Gcis	4	Luminal_1	CS5	CC4_Scar-like	post	GSM3528700_GDXPostNAC120.CEL.gz		NR	low	2.03406	4.16416
Patient88	1	GSM3528642	T3	pT3	nan	1	11.53	0.46	1	1	Gcis	4	Luminal_1	CS5	CC3_Immune	post	GSM3528642_GDXPostNAC62.CEL.gz		unknown	low	2.56396	4.03996
Patient99	1	GSM3528616	T3	pT4	nan	1	6.71	6.08	1	1	Gcis	4	Luminal_2	CS3	CC2_Luminal	post	GSM3528616_GDXPostNAC36.CEL.gz		unknown	low	2.04301	3.38398
Patient102	1	GSM3528595	T2	pT4	pN0	0	18	11.64	0	1	Gcis	4	Luminal_1	CS3	CC2_Luminal	post	GSM3528595_GDXPostNAC15.CEL.gz		NR	low	2.28944	3.56272
Patient105	1	GSM3528681	T3	pT3b	nan	1	2.4	1.2	1	1	Gcis	4	Luminal_2	CS3	CC3_Immune	post	GSM3528681_GDXPostNAC101.CEL.gz		unknown	low	2.68283	4.12836
Patient106	1	GSM3528639	T4	pT4	nan	1	9.36	6.12	0	1	MVAC	4	SM_infiltrated	CS2	CC2_Luminal	post	GSM3528639_GDXPostNAC59.CEL.gz		unknown	low	2.43928	4.63088
Patient112	1	GSM3528582	T2	pT3	nan		13.68	9.48	1	1	MVAC	4	Luminal_2	CS3	CC2_Luminal	post	GSM3528582_GDXPostNAC2.CEL.gz		unknown	low	2.6834	3.75259
Patient142	1	GSM3528713	T3	pT3	pN0	0	2.93	2.63	1	1	Gcis	4	SM_infiltrated	CS2	CC2_Luminal	post	GSM3528713_GDXPostNAC133.CEL.gz		NR	low	5.15931	3.88867
Patient143	1	GSM3528685	T3	pT2	pN0	0	36.85	36.85	0	0	Gcis	4	Basal_like	CS1	CC4_Scar-like	post	GSM3528685_GDXPostNAC105.CEL.gz		NR	low	2.67339	3.93845
Patient144	1	GSM3528609	T4	pT2	pN0	0	0	0	0	0	Gcis		Basal_like	CS1	CC1_Basal	post	GSM3528609_GDXPostNAC29.CEL.gz		NR	low	2.63134	4.79349
Patient152	1	GSM3528608	T2	pT2	pN0	0	120	120	0	0	MVAC		Luminal_2	CS4	CC4_Scar-like	post	GSM3528608_GDXPostNAC28.CEL.gz		NR	low	3.15195	4.28401
Patient153	1	GSM3528622	T3	pT1	pN0	0	3	3	0	0	Gcis		Luminal_1	CS5	CC2_Luminal	post	GSM3528622_GDXPostNAC42.CEL.gz		R	low	2.59217	3.08621
Patient156	1	GSM3528623	T2	pT3a	pN0	0	4.96	4.96	1	0	Gcis	4	Luminal_1	CS3	CC3_Immune	post	GSM3528623_GDXPostNAC43.CEL.gz		NR	low	2.66353	4.62344
Patient173	1	GSM3528586	T2	pT2	pN0	0	16	16	0	0	MVAC		Luminal_1	CS3	CC1_Basal	post	GSM3528586_GDXPostNAC6.CEL.gz		NR	low	4.03823	4.23243
Patient177	1	GSM3528634	T2	pT3b	pN0	0	43.44	36.6	1	1	Gcis	3	Luminal_2	CS4	CC3_Immune	post	GSM3528634_GDXPostNAC54.CEL.gz		NR	low	2.77476	3.87573
Patient181	1	GSM3528597	T2	pT3b	pN2	1	21.78	21.78	0	0	Gcis	4	Basal_like	CS1	CC3_Immune	post	GSM3528597_GDXPostNAC17.CEL.gz		NR	low	5.24554	4.74266
Patient185	1	GSM3528606	T2	pT3a	pN0	0	42	42	0	0	Gcis		Basal_like	CS1	CC3_Immune	post	GSM3528606_GDXPostNAC26.CEL.gz		NR	low	4.03658	4.94684
Patient187	1	GSM3528690	T2	pT1	pN0	0	62	62	0	0	MVAC		Basal_like	CS1	CC3_Immune	post	GSM3528690_GDXPostNAC110.CEL.gz		R	low	3.02297	4.58566
Patient193	1	GSM3528683	T3	pT3	nan	1	2.79	1.78	1	1	Gcis	2	Basal_like	CS1	CC3_Immune	post	GSM3528683_GDXPostNAC103.CEL.gz		unknown	low	4.02414	5.64294
Patient196	1	GSM3528691	T3	pT3a	pN0	0	55	55	0	0	Gcis		Luminal_1	CS3	CC4_Scar-like	post	GSM3528691_GDXPostNAC111.CEL.gz		NR	low	2.11134	3.78987
Patient199	1	GSM3528598	T2	pT1	pN0	0	26	26	1	0	MVAC		Basal_like	CS1	CC3_Immune	post	GSM3528598_GDXPostNAC18.CEL.gz		R	low	3.05172	3.57467
Patient206	1	GSM3528624	T2	pT3b	pN0	0		14.69	1	0	Gcis	3	Basal_like	CS1	CC1_Basal	post	GSM3528624_GDXPostNAC44.CEL.gz		NR	low	2.73427	3.87393
Patient208	1	GSM3528594	T2	pT2	pN0	0	53.92	53.92	0	0	Gcis	4	Luminal_1	CS5	CC3_Immune	post	GSM3528594_GDXPostNAC14.CEL.gz		NR	low	2.24972	4.31656
Patient210	1	GSM3528689	T2	pT3a	nan	1	44	27	1	1	Gcis		Luminal_1	CS3	CC3_Immune	post	GSM3528689_GDXPostNAC109.CEL.gz		unknown	low	2.17487	4.20166
Patient211	1	GSM3528589	T2	pT2	pN0	0	73	73	0	0	MVAC		Basal_like	CS1	CC1_Basal	post	GSM3528589_GDXPostNAC9.CEL.gz		NR	low	1.77698	4.67756
Patient214	1	GSM3528692	T4	pT2	pN0	0	1	1	0	0	MVAC		Luminal_1	CS3	CC2_Luminal	post	GSM3528692_GDXPostNAC112.CEL.gz		NR	low	2.88272	3.8518
Patient216	1	GSM3528585	T4	pT2	pN0	0	7.33	7.33	0	0	Gcis	4	Luminal_1	CS5	CC2_Luminal	post	GSM3528585_GDXPostNAC5.CEL.gz		NR	low	2.47824	3.83895
Patient220	1	GSM3528613	T2	pT3a	nan	1	12	11.64	1	1	Gcis	1	Luminal_1	CS3	CC3_Immune	post	GSM3528613_GDXPostNAC33.CEL.gz		unknown	low	2.42066	4.21061
Patient227	1	GSM3528635	T4	pT4	nan		81.96	81.96	1	0	MVAC	4	Basal_like	CS1	CC2_Luminal	post	GSM3528635_GDXPostNAC55.CEL.gz		unknown	low	2.18711	3.64232
Patient230	1	GSM3528581	T3	pT2	pN0	0	91.32	15	0	1	MVAC	4	Luminal_1	CS3	CC2_Luminal	post	GSM3528581_GDXPostNAC1.CEL.gz		NR	low	2.37627	4.02602
Patient236	1	GSM3528636	T3	pT4	pN0	0	38.64	14.64	0	1	Gcis	4	SM_infiltrated	CS2	CC2_Luminal	post	GSM3528636_GDXPostNAC56.CEL.gz		NR	low	2.27881	3.18179
Patient237	1	GSM3528637	T2	pT3	nan	1	8.4	7.56	1	1	Gcis	6	Luminal_2	CS3	CC3_Immune	post	GSM3528637_GDXPostNAC57.CEL.gz		unknown	low	5.7093	5.40337
Patient238	1	GSM3528638	T4	pT4	pN0	0	11.88	10.92	1	1	MVAC	4	SM_infiltrated	CS3	CC3_Immune	post	GSM3528638_GDXPostNAC58.CEL.gz		NR	low	2.29121	4.0832
Patient241	1	GSM3528640	T3	pT2	nan	1	39.72	31.44	0	1	Gcis	4	Luminal_1	CS5	CC2_Luminal	post	GSM3528640_GDXPostNAC60.CEL.gz		unknown	low	2.55905	4.04089
Patient253	1	GSM3528584	T2	pT2	nan	1	20.28	14.4	1	1	MVAC	4	Luminal_1	CS5	CC3_Immune	post	GSM3528584_GDXPostNAC4.CEL.gz		unknown	low	2.61163	4.08696
Patient258	1	GSM3528612	T2	pT3b	pN2	1	14.52	14.52	0	0	Gcis	3	Basal_like	CS1	CC3_Immune	post	GSM3528612_GDXPostNAC32.CEL.gz		NR	low	2.93574	3.77881
Patient261	1	GSM3528593	T2	pT2a	pN0	0	8.38	7.79	1	0	nan	3	Basal_like	CS1	CC3_Immune	post	GSM3528593_GDXPostNAC13.CEL.gz		NR	low	2.76247	3.65954
Patient262	1	GSM3528630	T2	pT3	pN0	0	1.08	1.08	0		nan	2	Basal_like	CS1	CC1_Basal	post	GSM3528630_GDXPostNAC50.CEL.gz		NR	low	2.8283	4.45448
Patient267	1	GSM3528610	T2	pT3b	pN2	1	9	6.74	1	0	Gcis	3	Luminal_1	CS3	CC2_Luminal	post	GSM3528610_GDXPostNAC30.CEL.gz		NR	low	2.40698	3.71862
Patient272	1	GSM3528651	T2	pT3a	pN1	1		1.77	1	0	MVAC	3	Basal_like	CS1	CC1_Basal	post	GSM3528651_GDXPostNAC71.CEL.gz		NR	low	2.30809	4.31692
Patient273	1	GSM3528617	T2	pT4a	pN2	1	7	7	0	0	Gcis	3	Luminal_1	CS5	CC2_Luminal	post	GSM3528617_GDXPostNAC37.CEL.gz		NR	low	2.6317	3.93439
Patient274	1	GSM3528621	T2	pT3a	pN0	0	7.29	7.29	0	1	Gcis	4	Luminal_1	CS5	CC2_Luminal	post	GSM3528621_GDXPostNAC41.CEL.gz		NR	low	2.45691	3.64191
Patient280	1	GSM3528607	T2	pT3a	pN0	0	17.38	17.38	1	0	Gcis	2	SM_infiltrated	CS1	CC3_Immune	post	GSM3528607_GDXPostNAC27.CEL.gz		NR	low	2.37333	3.83952
Patient281	1	GSM3528605	T4	pT4	pN0	0	1	1	0	0	Gcis		NE_like	CS6	CC3_Immune	post	GSM3528605_GDXPostNAC25.CEL.gz		NR	low	1.86671	4.11233
Patient286	1	GSM3528603	T2	pT3b	nan	1	23	2	1	1	Gcis		SM_infiltrated	CS3	CC3_Immune	post	GSM3528603_GDXPostNAC23.CEL.gz		unknown	low	4.03301	5.02944
Patient287	1	GSM3528592	T2	pT3a	nan	1	11	10	0	1	MVAC		Luminal_1	CS3	CC2_Luminal	post	GSM3528592_GDXPostNAC12.CEL.gz		unknown	low	2.45517	3.83739
Patient291	1	GSM3528602	T3	pT1	pN0	0	15.39	15.39	0	0	Gcis	4	Basal_like	CS1	CC2_Luminal	post	GSM3528602_GDXPostNAC22.CEL.gz		R	low	1.98632	4.51292
Patient294	1	GSM3528680	T2	pT2	pN0	0	8.02	8.02	0	0	Gcis	4	Luminal_1	CS5	CC2_Luminal	post	GSM3528680_GDXPostNAC100.CEL.gz		NR	low	2.34937	4.58995
Patient303	1	GSM3528641	T3	pT2	pN0	0	10.68	9	1	1	Gcis	5	Basal_like	CS1	CC1_Basal	post	GSM3528641_GDXPostNAC61.CEL.gz		NR	low	5.15346	5.48046

## Sheet: Figure 5c
Distances	Samples	Query_cell	Target_cell
49.3987	210226_Bladder_TMA1_reg15	Epithelial_KRT13_KRT17	Bcell
211.726	210226_Bladder_TMA1_reg18	Epithelial_KRT13_KRT17	Bcell
113.425	210226_Bladder_TMA1_reg26	Epithelial_KRT13_KRT17	Bcell
28.6202	210226_Bladder_TMA1_reg30	Epithelial_KRT13_KRT17	Bcell
163.943	210226_Bladder_TMA1_reg31	Epithelial_KRT13_KRT17	Bcell
255.865	210226_Bladder_TMA1_reg37	Epithelial_KRT13_KRT17	Bcell
64.6521	210226_Bladder_TMA1_reg5	Epithelial_KRT13_KRT17	Bcell
276.257	210226_Bladder_TMA1_reg8	Epithelial_KRT13_KRT17	Bcell
71.5362	210308_Bladder_TMA2_reg27	Epithelial_KRT13_KRT17	Bcell
156.877	210308_Bladder_TMA2_reg30	Epithelial_KRT13_KRT17	Bcell
38.0375	210308_Bladder_TMA2_reg32	Epithelial_KRT13_KRT17	Bcell
101.484	210308_Bladder_TMA2_reg36	Epithelial_KRT13_KRT17	Bcell
89.783	210308_Bladder_TMA2_reg4	Epithelial_KRT13_KRT17	Bcell
258.815	210308_Bladder_TMA2_reg7	Epithelial_KRT13_KRT17	Bcell
82.3822	210308_Bladder_TMA2_reg9	Epithelial_KRT13_KRT17	Bcell
175.291	210311_Bladder_TMA3_reg12	Epithelial_KRT13_KRT17	Bcell
59.5744	210311_Bladder_TMA3_reg13	Epithelial_KRT13_KRT17	Bcell
135.658	210311_Bladder_TMA3_reg4	Epithelial_KRT13_KRT17	Bcell
43.6275	210226_Bladder_TMA1_reg1	Epithelial_CDH	Bcell
60.2733	210226_Bladder_TMA1_reg13	Epithelial_CDH	Bcell
87.4685	210226_Bladder_TMA1_reg14	Epithelial_CDH	Bcell
49.6649	210226_Bladder_TMA1_reg15	Epithelial_CDH	Bcell
121.195	210226_Bladder_TMA1_reg18	Epithelial_CDH	Bcell
74.7578	210226_Bladder_TMA1_reg20	Epithelial_CDH	Bcell
87.3821	210226_Bladder_TMA1_reg26	Epithelial_CDH	Bcell
27.4312	210226_Bladder_TMA1_reg28	Epithelial_CDH	Bcell
33.3089	210226_Bladder_TMA1_reg29	Epithelial_CDH	Bcell
13.0365	210226_Bladder_TMA1_reg30	Epithelial_CDH	Bcell
67.6289	210226_Bladder_TMA1_reg31	Epithelial_CDH	Bcell
20.0501	210226_Bladder_TMA1_reg33	Epithelial_CDH	Bcell
38.2629	210226_Bladder_TMA1_reg34	Epithelial_CDH	Bcell
90.0696	210226_Bladder_TMA1_reg37	Epithelial_CDH	Bcell
27.5925	210226_Bladder_TMA1_reg5	Epithelial_CDH	Bcell
28.7492	210226_Bladder_TMA1_reg7	Epithelial_CDH	Bcell
192.437	210226_Bladder_TMA1_reg8	Epithelial_CDH	Bcell
80.3552	210308_Bladder_TMA2_reg1	Epithelial_CDH	Bcell
100.29	210308_Bladder_TMA2_reg13	Epithelial_CDH	Bcell
79.455	210308_Bladder_TMA2_reg19	Epithelial_CDH	Bcell
129.215	210308_Bladder_TMA2_reg23	Epithelial_CDH	Bcell
37.2405	210308_Bladder_TMA2_reg27	Epithelial_CDH	Bcell
14.3828	210308_Bladder_TMA2_reg28	Epithelial_CDH	Bcell
12.515	210308_Bladder_TMA2_reg29	Epithelial_CDH	Bcell
91.9856	210308_Bladder_TMA2_reg30	Epithelial_CDH	Bcell
26.7153	210308_Bladder_TMA2_reg32	Epithelial_CDH	Bcell
72.2694	210308_Bladder_TMA2_reg36	Epithelial_CDH	Bcell
45.0192	210308_Bladder_TMA2_reg4	Epithelial_CDH	Bcell
36.9587	210308_Bladder_TMA2_reg6	Epithelial_CDH	Bcell
71.1223	210308_Bladder_TMA2_reg7	Epithelial_CDH	Bcell
34.708	210308_Bladder_TMA2_reg9	Epithelial_CDH	Bcell
156.789	210311_Bladder_TMA3_reg12	Epithelial_CDH	Bcell
40.1595	210311_Bladder_TMA3_reg13	Epithelial_CDH	Bcell
77.2516	210311_Bladder_TMA3_reg18	Epithelial_CDH	Bcell
85.9777	210311_Bladder_TMA3_reg22	Epithelial_CDH	Bcell
38.248	210311_Bladder_TMA3_reg26	Epithelial_CDH	Bcell
26.4541	210311_Bladder_TMA3_reg27	Epithelial_CDH	Bcell
24.7843	210311_Bladder_TMA3_reg28	Epithelial_CDH	Bcell
23.909	210311_Bladder_TMA3_reg31	Epithelial_CDH	Bcell
47.8264	210311_Bladder_TMA3_reg4	Epithelial_CDH	Bcell
43.8846	210226_Bladder_TMA1_reg10	Epithelial_KRT13_KRT17	CD8T
250.575	210226_Bladder_TMA1_reg12	Epithelial_KRT13_KRT17	CD8T
38.4202	210226_Bladder_TMA1_reg15	Epithelial_KRT13_KRT17	CD8T
80.7519	210226_Bladder_TMA1_reg18	Epithelial_KRT13_KRT17	CD8T
98.1505	210226_Bladder_TMA1_reg25	Epithelial_KRT13_KRT17	CD8T
65.4222	210226_Bladder_TMA1_reg26	Epithelial_KRT13_KRT17	CD8T
43.7639	210226_Bladder_TMA1_reg30	Epithelial_KRT13_KRT17	CD8T
73.6391	210226_Bladder_TMA1_reg31	Epithelial_KRT13_KRT17	CD8T
47.3129	210226_Bladder_TMA1_reg32	Epithelial_KRT13_KRT17	CD8T
316.585	210226_Bladder_TMA1_reg36	Epithelial_KRT13_KRT17	CD8T
175.349	210226_Bladder_TMA1_reg37	Epithelial_KRT13_KRT17	CD8T
23.1755	210226_Bladder_TMA1_reg5	Epithelial_KRT13_KRT17	CD8T
78.5704	210226_Bladder_TMA1_reg8	Epithelial_KRT13_KRT17	CD8T
185.675	210308_Bladder_TMA2_reg11	Epithelial_KRT13_KRT17	CD8T
33.527	210308_Bladder_TMA2_reg12	Epithelial_KRT13_KRT17	CD8T
73.3231	210308_Bladder_TMA2_reg25	Epithelial_KRT13_KRT17	CD8T
59.9068	210308_Bladder_TMA2_reg27	Epithelial_KRT13_KRT17	CD8T
99.8559	210308_Bladder_TMA2_reg30	Epithelial_KRT13_KRT17	CD8T
46.0503	210308_Bladder_TMA2_reg31	Epithelial_KRT13_KRT17	CD8T
85.0181	210308_Bladder_TMA2_reg3	Epithelial_KRT13_KRT17	CD8T
19.3532	210308_Bladder_TMA2_reg32	Epithelial_KRT13_KRT17	CD8T
70.5617	210308_Bladder_TMA2_reg36	Epithelial_KRT13_KRT17	CD8T
25.6204	210308_Bladder_TMA2_reg4	Epithelial_KRT13_KRT17	CD8T
155.234	210308_Bladder_TMA2_reg5	Epithelial_KRT13_KRT17	CD8T
121.232	210308_Bladder_TMA2_reg7	Epithelial_KRT13_KRT17	CD8T
27.6288	210308_Bladder_TMA2_reg9	Epithelial_KRT13_KRT17	CD8T
30.6803	210311_Bladder_TMA3_reg10	Epithelial_KRT13_KRT17	CD8T
198.837	210311_Bladder_TMA3_reg11	Epithelial_KRT13_KRT17	CD8T
35.6272	210311_Bladder_TMA3_reg12	Epithelial_KRT13_KRT17	CD8T
37.7154	210311_Bladder_TMA3_reg13	Epithelial_KRT13_KRT17	CD8T
77.1947	210311_Bladder_TMA3_reg17	Epithelial_KRT13_KRT17	CD8T
122.932	210311_Bladder_TMA3_reg24	Epithelial_KRT13_KRT17	CD8T
103.398	210311_Bladder_TMA3_reg29	Epithelial_KRT13_KRT17	CD8T
59.3835	210311_Bladder_TMA3_reg30	Epithelial_KRT13_KRT17	CD8T
45.2562	210311_Bladder_TMA3_reg4	Epithelial_KRT13_KRT17	CD8T
23.12	210311_Bladder_TMA3_reg9	Epithelial_KRT13_KRT17	CD8T
43.7357	210226_Bladder_TMA1_reg10	Epithelial_CDH	CD8T
46.0366	210226_Bladder_TMA1_reg1	Epithelial_CDH	CD8T
107.313	210226_Bladder_TMA1_reg12	Epithelial_CDH	CD8T
77.2222	210226_Bladder_TMA1_reg13	Epithelial_CDH	CD8T
47.4199	210226_Bladder_TMA1_reg14	Epithelial_CDH	CD8T
44.3092	210226_Bladder_TMA1_reg15	Epithelial_CDH	CD8T
161.192	210226_Bladder_TMA1_reg18	Epithelial_CDH	CD8T
33.4292	210226_Bladder_TMA1_reg19	Epithelial_CDH	CD8T
28.0076	210226_Bladder_TMA1_reg20	Epithelial_CDH	CD8T
61.2399	210226_Bladder_TMA1_reg25	Epithelial_CDH	CD8T
93.2818	210226_Bladder_TMA1_reg26	Epithelial_CDH	CD8T
59.8291	210226_Bladder_TMA1_reg28	Epithelial_CDH	CD8T
89.6446	210226_Bladder_TMA1_reg29	Epithelial_CDH	CD8T
56.8341	210226_Bladder_TMA1_reg30	Epithelial_CDH	CD8T
77.014	210226_Bladder_TMA1_reg31	Epithelial_CDH	CD8T
66.4534	210226_Bladder_TMA1_reg32	Epithelial_CDH	CD8T
70.5196	210226_Bladder_TMA1_reg33	Epithelial_CDH	CD8T
112.061	210226_Bladder_TMA1_reg36	Epithelial_CDH	CD8T
121.131	210226_Bladder_TMA1_reg37	Epithelial_CDH	CD8T
9.73916	210226_Bladder_TMA1_reg5	Epithelial_CDH	CD8T
50.7019	210226_Bladder_TMA1_reg8	Epithelial_CDH	CD8T
49.9029	210226_Bladder_TMA1_reg9	Epithelial_CDH	CD8T
35.7323	210308_Bladder_TMA2_reg1	Epithelial_CDH	CD8T
40.2135	210308_Bladder_TMA2_reg12	Epithelial_CDH	CD8T
30.6484	210308_Bladder_TMA2_reg13	Epithelial_CDH	CD8T
117.341	210308_Bladder_TMA2_reg16	Epithelial_CDH	CD8T
66.6673	210308_Bladder_TMA2_reg17	Epithelial_CDH	CD8T
27.8554	210308_Bladder_TMA2_reg18	Epithelial_CDH	CD8T
23.0956	210308_Bladder_TMA2_reg19	Epithelial_CDH	CD8T
26.977	210308_Bladder_TMA2_reg23	Epithelial_CDH	CD8T
31.951	210308_Bladder_TMA2_reg24	Epithelial_CDH	CD8T
44.6671	210308_Bladder_TMA2_reg25	Epithelial_CDH	CD8T
32.2946	210308_Bladder_TMA2_reg27	Epithelial_CDH	CD8T
47.3774	210308_Bladder_TMA2_reg28	Epithelial_CDH	CD8T
26.8219	210308_Bladder_TMA2_reg29	Epithelial_CDH	CD8T
59.3292	210308_Bladder_TMA2_reg30	Epithelial_CDH	CD8T
51.4527	210308_Bladder_TMA2_reg31	Epithelial_CDH	CD8T
64.3606	210308_Bladder_TMA2_reg3	Epithelial_CDH	CD8T
15.6541	210308_Bladder_TMA2_reg32	Epithelial_CDH	CD8T
135.142	210308_Bladder_TMA2_reg33	Epithelial_CDH	CD8T
21.5702	210308_Bladder_TMA2_reg36	Epithelial_CDH	CD8T
19.769	210308_Bladder_TMA2_reg4	Epithelial_CDH	CD8T
135.206	210308_Bladder_TMA2_reg5	Epithelial_CDH	CD8T
86.1146	210308_Bladder_TMA2_reg6	Epithelial_CDH	CD8T
55.5817	210308_Bladder_TMA2_reg7	Epithelial_CDH	CD8T
44.0833	210308_Bladder_TMA2_reg8	Epithelial_CDH	CD8T
19.9861	210308_Bladder_TMA2_reg9	Epithelial_CDH	CD8T
31.384	210311_Bladder_TMA3_reg10	Epithelial_CDH	CD8T
34.9424	210311_Bladder_TMA3_reg11	Epithelial_CDH	CD8T
28.9177	210311_Bladder_TMA3_reg12	Epithelial_CDH	CD8T
34.5327	210311_Bladder_TMA3_reg13	Epithelial_CDH	CD8T
73.2192	210311_Bladder_TMA3_reg16	Epithelial_CDH	CD8T
78.6607	210311_Bladder_TMA3_reg17	Epithelial_CDH	CD8T
47.8904	210311_Bladder_TMA3_reg22	Epithelial_CDH	CD8T
53.5947	210311_Bladder_TMA3_reg24	Epithelial_CDH	CD8T
35.115	210311_Bladder_TMA3_reg26	Epithelial_CDH	CD8T
51.2455	210311_Bladder_TMA3_reg27	Epithelial_CDH	CD8T
38.7336	210311_Bladder_TMA3_reg28	Epithelial_CDH	CD8T
127.543	210311_Bladder_TMA3_reg29	Epithelial_CDH	CD8T
61.5452	210311_Bladder_TMA3_reg30	Epithelial_CDH	CD8T
25.3271	210311_Bladder_TMA3_reg31	Epithelial_CDH	CD8T
25.1134	210311_Bladder_TMA3_reg4	Epithelial_CDH	CD8T
25.1849	210311_Bladder_TMA3_reg9	Epithelial_CDH	CD8T
54.5816	210226_Bladder_TMA1_reg10	Epithelial_KRT13_KRT17	CD4T
251.715	210226_Bladder_TMA1_reg12	Epithelial_KRT13_KRT17	CD4T
116.366	210226_Bladder_TMA1_reg15	Epithelial_KRT13_KRT17	CD4T
73.8373	210226_Bladder_TMA1_reg18	Epithelial_KRT13_KRT17	CD4T
51.8584	210226_Bladder_TMA1_reg26	Epithelial_KRT13_KRT17	CD4T
27.7661	210226_Bladder_TMA1_reg30	Epithelial_KRT13_KRT17	CD4T
65.3068	210226_Bladder_TMA1_reg31	Epithelial_KRT13_KRT17	CD4T
37.0008	210226_Bladder_TMA1_reg32	Epithelial_KRT13_KRT17	CD4T
191.258	210226_Bladder_TMA1_reg36	Epithelial_KRT13_KRT17	CD4T
102.774	210226_Bladder_TMA1_reg37	Epithelial_KRT13_KRT17	CD4T
53.4869	210226_Bladder_TMA1_reg5	Epithelial_KRT13_KRT17	CD4T
92.6086	210226_Bladder_TMA1_reg8	Epithelial_KRT13_KRT17	CD4T
200.667	210308_Bladder_TMA2_reg11	Epithelial_KRT13_KRT17	CD4T
78.6164	210308_Bladder_TMA2_reg12	Epithelial_KRT13_KRT17	CD4T
51.8967	210308_Bladder_TMA2_reg25	Epithelial_KRT13_KRT17	CD4T
84.2177	210308_Bladder_TMA2_reg27	Epithelial_KRT13_KRT17	CD4T
97.7541	210308_Bladder_TMA2_reg30	Epithelial_KRT13_KRT17	CD4T
36.3128	210308_Bladder_TMA2_reg31	Epithelial_KRT13_KRT17	CD4T
133.015	210308_Bladder_TMA2_reg3	Epithelial_KRT13_KRT17	CD4T
23.7072	210308_Bladder_TMA2_reg32	Epithelial_KRT13_KRT17	CD4T
88.6684	210308_Bladder_TMA2_reg36	Epithelial_KRT13_KRT17	CD4T
48.5258	210308_Bladder_TMA2_reg4	Epithelial_KRT13_KRT17	CD4T
118.595	210308_Bladder_TMA2_reg7	Epithelial_KRT13_KRT17	CD4T
56.9558	210308_Bladder_TMA2_reg9	Epithelial_KRT13_KRT17	CD4T
62.6645	210311_Bladder_TMA3_reg10	Epithelial_KRT13_KRT17	CD4T
206.885	210311_Bladder_TMA3_reg11	Epithelial_KRT13_KRT17	CD4T
38.23	210311_Bladder_TMA3_reg12	Epithelial_KRT13_KRT17	CD4T
132.974	210311_Bladder_TMA3_reg13	Epithelial_KRT13_KRT17	CD4T
75.7339	210311_Bladder_TMA3_reg17	Epithelial_KRT13_KRT17	CD4T
110.301	210311_Bladder_TMA3_reg24	Epithelial_KRT13_KRT17	CD4T
74.714	210311_Bladder_TMA3_reg29	Epithelial_KRT13_KRT17	CD4T
47.125	210311_Bladder_TMA3_reg30	Epithelial_KRT13_KRT17	CD4T
73.1846	210311_Bladder_TMA3_reg4	Epithelial_KRT13_KRT17	CD4T
39.3054	210311_Bladder_TMA3_reg9	Epithelial_KRT13_KRT17	CD4T
51.4249	210226_Bladder_TMA1_reg10	Epithelial_CDH	CD4T
82.8317	210226_Bladder_TMA1_reg1	Epithelial_CDH	CD4T
101.142	210226_Bladder_TMA1_reg12	Epithelial_CDH	CD4T
41.6203	210226_Bladder_TMA1_reg13	Epithelial_CDH	CD4T
97.1902	210226_Bladder_TMA1_reg14	Epithelial_CDH	CD4T
102.133	210226_Bladder_TMA1_reg15	Epithelial_CDH	CD4T
90.0009	210226_Bladder_TMA1_reg18	Epithelial_CDH	CD4T
41.9703	210226_Bladder_TMA1_reg19	Epithelial_CDH	CD4T
44.206	210226_Bladder_TMA1_reg20	Epithelial_CDH	CD4T
29.4766	210226_Bladder_TMA1_reg26	Epithelial_CDH	CD4T
15.2785	210226_Bladder_TMA1_reg28	Epithelial_CDH	CD4T
71.2877	210226_Bladder_TMA1_reg29	Epithelial_CDH	CD4T
15.6844	210226_Bladder_TMA1_reg30	Epithelial_CDH	CD4T
41.8991	210226_Bladder_TMA1_reg31	Epithelial_CDH	CD4T
32.7388	210226_Bladder_TMA1_reg32	Epithelial_CDH	CD4T
50.8799	210226_Bladder_TMA1_reg33	Epithelial_CDH	CD4T
23.2437	210226_Bladder_TMA1_reg34	Epithelial_CDH	CD4T
42.2875	210226_Bladder_TMA1_reg36	Epithelial_CDH	CD4T
57.636	210226_Bladder_TMA1_reg37	Epithelial_CDH	CD4T
19.1419	210226_Bladder_TMA1_reg5	Epithelial_CDH	CD4T
65.5502	210226_Bladder_TMA1_reg7	Epithelial_CDH	CD4T
53.7326	210226_Bladder_TMA1_reg8	Epithelial_CDH	CD4T
74.4966	210226_Bladder_TMA1_reg9	Epithelial_CDH	CD4T
47.033	210308_Bladder_TMA2_reg1	Epithelial_CDH	CD4T
60.1881	210308_Bladder_TMA2_reg12	Epithelial_CDH	CD4T
67.3001	210308_Bladder_TMA2_reg13	Epithelial_CDH	CD4T
156.46	210308_Bladder_TMA2_reg16	Epithelial_CDH	CD4T
80.723	210308_Bladder_TMA2_reg17	Epithelial_CDH	CD4T
40.7405	210308_Bladder_TMA2_reg18	Epithelial_CDH	CD4T
35.4786	210308_Bladder_TMA2_reg19	Epithelial_CDH	CD4T
38.3555	210308_Bladder_TMA2_reg23	Epithelial_CDH	CD4T
61.9796	210308_Bladder_TMA2_reg24	Epithelial_CDH	CD4T
29.2139	210308_Bladder_TMA2_reg25	Epithelial_CDH	CD4T
28.4964	210308_Bladder_TMA2_reg27	Epithelial_CDH	CD4T
42.9007	210308_Bladder_TMA2_reg28	Epithelial_CDH	CD4T
14.3849	210308_Bladder_TMA2_reg29	Epithelial_CDH	CD4T
37.3049	210308_Bladder_TMA2_reg30	Epithelial_CDH	CD4T
38.8834	210308_Bladder_TMA2_reg31	Epithelial_CDH	CD4T
111.293	210308_Bladder_TMA2_reg3	Epithelial_CDH	CD4T
16.6386	210308_Bladder_TMA2_reg32	Epithelial_CDH	CD4T
30.0805	210308_Bladder_TMA2_reg36	Epithelial_CDH	CD4T
32.0088	210308_Bladder_TMA2_reg4	Epithelial_CDH	CD4T
61.6267	210308_Bladder_TMA2_reg6	Epithelial_CDH	CD4T
72.3204	210308_Bladder_TMA2_reg7	Epithelial_CDH	CD4T
96.5397	210308_Bladder_TMA2_reg8	Epithelial_CDH	CD4T
39.7338	210308_Bladder_TMA2_reg9	Epithelial_CDH	CD4T
61.1967	210311_Bladder_TMA3_reg10	Epithelial_CDH	CD4T
32.8895	210311_Bladder_TMA3_reg11	Epithelial_CDH	CD4T
37.1432	210311_Bladder_TMA3_reg12	Epithelial_CDH	CD4T
84.4931	210311_Bladder_TMA3_reg13	Epithelial_CDH	CD4T
71.6236	210311_Bladder_TMA3_reg16	Epithelial_CDH	CD4T
66.7865	210311_Bladder_TMA3_reg17	Epithelial_CDH	CD4T
63.4541	210311_Bladder_TMA3_reg18	Epithelial_CDH	CD4T
47.3135	210311_Bladder_TMA3_reg22	Epithelial_CDH	CD4T
17.7757	210311_Bladder_TMA3_reg24	Epithelial_CDH	CD4T
20.8228	210311_Bladder_TMA3_reg26	Epithelial_CDH	CD4T
34.7697	210311_Bladder_TMA3_reg27	Epithelial_CDH	CD4T
25.5739	210311_Bladder_TMA3_reg28	Epithelial_CDH	CD4T
56.4303	210311_Bladder_TMA3_reg29	Epithelial_CDH	CD4T
54.2482	210311_Bladder_TMA3_reg30	Epithelial_CDH	CD4T
19.9113	210311_Bladder_TMA3_reg31	Epithelial_CDH	CD4T
24.6893	210311_Bladder_TMA3_reg4	Epithelial_CDH	CD4T
33.1564	210311_Bladder_TMA3_reg9	Epithelial_CDH	CD4T
27.6937	210226_Bladder_TMA1_reg10	Epithelial_KRT13_KRT17	Mac
97.0909	210226_Bladder_TMA1_reg12	Epithelial_KRT13_KRT17	Mac
43.8792	210226_Bladder_TMA1_reg15	Epithelial_KRT13_KRT17	Mac
25.2916	210226_Bladder_TMA1_reg18	Epithelial_KRT13_KRT17	Mac
23.0887	210226_Bladder_TMA1_reg26	Epithelial_KRT13_KRT17	Mac
23.075	210226_Bladder_TMA1_reg30	Epithelial_KRT13_KRT17	Mac
40.6176	210226_Bladder_TMA1_reg31	Epithelial_KRT13_KRT17	Mac
27.8914	210226_Bladder_TMA1_reg32	Epithelial_KRT13_KRT17	Mac
108.619	210226_Bladder_TMA1_reg36	Epithelial_KRT13_KRT17	Mac
55.5712	210226_Bladder_TMA1_reg37	Epithelial_KRT13_KRT17	Mac
20.8457	210226_Bladder_TMA1_reg5	Epithelial_KRT13_KRT17	Mac
48.3088	210226_Bladder_TMA1_reg8	Epithelial_KRT13_KRT17	Mac
123.375	210308_Bladder_TMA2_reg11	Epithelial_KRT13_KRT17	Mac
15.9283	210308_Bladder_TMA2_reg12	Epithelial_KRT13_KRT17	Mac
96.5299	210308_Bladder_TMA2_reg14	Epithelial_KRT13_KRT17	Mac
46.04	210308_Bladder_TMA2_reg15	Epithelial_KRT13_KRT17	Mac
41.94	210308_Bladder_TMA2_reg25	Epithelial_KRT13_KRT17	Mac
26.501	210308_Bladder_TMA2_reg27	Epithelial_KRT13_KRT17	Mac
47.3424	210308_Bladder_TMA2_reg30	Epithelial_KRT13_KRT17	Mac
29.7193	210308_Bladder_TMA2_reg31	Epithelial_KRT13_KRT17	Mac
33.9489	210308_Bladder_TMA2_reg3	Epithelial_KRT13_KRT17	Mac
15.3164	210308_Bladder_TMA2_reg32	Epithelial_KRT13_KRT17	Mac
49.8756	210308_Bladder_TMA2_reg35	Epithelial_KRT13_KRT17	Mac
42.3249	210308_Bladder_TMA2_reg36	Epithelial_KRT13_KRT17	Mac
17.1574	210308_Bladder_TMA2_reg4	Epithelial_KRT13_KRT17	Mac
73.3646	210308_Bladder_TMA2_reg5	Epithelial_KRT13_KRT17	Mac
41.3772	210308_Bladder_TMA2_reg7	Epithelial_KRT13_KRT17	Mac
17.8735	210308_Bladder_TMA2_reg9	Epithelial_KRT13_KRT17	Mac
29.9481	210311_Bladder_TMA3_reg10	Epithelial_KRT13_KRT17	Mac
122.409	210311_Bladder_TMA3_reg11	Epithelial_KRT13_KRT17	Mac
19.3914	210311_Bladder_TMA3_reg12	Epithelial_KRT13_KRT17	Mac
39.5907	210311_Bladder_TMA3_reg13	Epithelial_KRT13_KRT17	Mac
42.321	210311_Bladder_TMA3_reg17	Epithelial_KRT13_KRT17	Mac
71.861	210311_Bladder_TMA3_reg24	Epithelial_KRT13_KRT17	Mac
43.236	210311_Bladder_TMA3_reg29	Epithelial_KRT13_KRT17	Mac
44.9406	210311_Bladder_TMA3_reg30	Epithelial_KRT13_KRT17	Mac
83.4238	210311_Bladder_TMA3_reg34	Epithelial_KRT13_KRT17	Mac
57.4304	210311_Bladder_TMA3_reg35	Epithelial_KRT13_KRT17	Mac
24.4917	210311_Bladder_TMA3_reg4	Epithelial_KRT13_KRT17	Mac
21.1	210311_Bladder_TMA3_reg9	Epithelial_KRT13_KRT17	Mac
24.8298	210226_Bladder_TMA1_reg10	Epithelial_CDH	Mac
20.4647	210226_Bladder_TMA1_reg1	Epithelial_CDH	Mac
49.4395	210226_Bladder_TMA1_reg12	Epithelial_CDH	Mac
14.3332	210226_Bladder_TMA1_reg13	Epithelial_CDH	Mac
31.4596	210226_Bladder_TMA1_reg14	Epithelial_CDH	Mac
54.0463	210226_Bladder_TMA1_reg15	Epithelial_CDH	Mac
40.6822	210226_Bladder_TMA1_reg18	Epithelial_CDH	Mac
27.1953	210226_Bladder_TMA1_reg19	Epithelial_CDH	Mac
30.7585	210226_Bladder_TMA1_reg20	Epithelial_CDH	Mac
17.9487	210226_Bladder_TMA1_reg26	Epithelial_CDH	Mac
27.6728	210226_Bladder_TMA1_reg28	Epithelial_CDH	Mac
17.9104	210226_Bladder_TMA1_reg29	Epithelial_CDH	Mac
17.5771	210226_Bladder_TMA1_reg30	Epithelial_CDH	Mac
28.0575	210226_Bladder_TMA1_reg31	Epithelial_CDH	Mac
20.5046	210226_Bladder_TMA1_reg32	Epithelial_CDH	Mac
15.8051	210226_Bladder_TMA1_reg33	Epithelial_CDH	Mac
36.8634	210226_Bladder_TMA1_reg34	Epithelial_CDH	Mac
15.9349	210226_Bladder_TMA1_reg36	Epithelial_CDH	Mac
29.5178	210226_Bladder_TMA1_reg37	Epithelial_CDH	Mac
9.73916	210226_Bladder_TMA1_reg5	Epithelial_CDH	Mac
12.5072	210226_Bladder_TMA1_reg7	Epithelial_CDH	Mac
19.5231	210226_Bladder_TMA1_reg8	Epithelial_CDH	Mac
61.8913	210226_Bladder_TMA1_reg9	Epithelial_CDH	Mac
10.0224	210308_Bladder_TMA2_reg1	Epithelial_CDH	Mac
9.50113	210308_Bladder_TMA2_reg12	Epithelial_CDH	Mac
100.084	210308_Bladder_TMA2_reg13	Epithelial_CDH	Mac
99.2743	210308_Bladder_TMA2_reg15	Epithelial_CDH	Mac
146.55	210308_Bladder_TMA2_reg16	Epithelial_CDH	Mac
37.1139	210308_Bladder_TMA2_reg17	Epithelial_CDH	Mac
26.164	210308_Bladder_TMA2_reg18	Epithelial_CDH	Mac
21.792	210308_Bladder_TMA2_reg19	Epithelial_CDH	Mac
19.3968	210308_Bladder_TMA2_reg23	Epithelial_CDH	Mac
44.5096	210308_Bladder_TMA2_reg24	Epithelial_CDH	Mac
19.9551	210308_Bladder_TMA2_reg25	Epithelial_CDH	Mac
20.9341	210308_Bladder_TMA2_reg27	Epithelial_CDH	Mac
24.4139	210308_Bladder_TMA2_reg28	Epithelial_CDH	Mac
14.9932	210308_Bladder_TMA2_reg29	Epithelial_CDH	Mac
26.2425	210308_Bladder_TMA2_reg30	Epithelial_CDH	Mac
27.8535	210308_Bladder_TMA2_reg31	Epithelial_CDH	Mac
27.172	210308_Bladder_TMA2_reg3	Epithelial_CDH	Mac
11.4905	210308_Bladder_TMA2_reg32	Epithelial_CDH	Mac
66.0434	210308_Bladder_TMA2_reg33	Epithelial_CDH	Mac
13.9258	210308_Bladder_TMA2_reg36	Epithelial_CDH	Mac
8.14448	210308_Bladder_TMA2_reg4	Epithelial_CDH	Mac
56.7205	210308_Bladder_TMA2_reg5	Epithelial_CDH	Mac
22.131	210308_Bladder_TMA2_reg6	Epithelial_CDH	Mac
12.1691	210308_Bladder_TMA2_reg7	Epithelial_CDH	Mac
59.4185	210308_Bladder_TMA2_reg8	Epithelial_CDH	Mac
12.3945	210308_Bladder_TMA2_reg9	Epithelial_CDH	Mac
23.8869	210311_Bladder_TMA3_reg10	Epithelial_CDH	Mac
18.7571	210311_Bladder_TMA3_reg11	Epithelial_CDH	Mac
16.5877	210311_Bladder_TMA3_reg12	Epithelial_CDH	Mac
33.6654	210311_Bladder_TMA3_reg13	Epithelial_CDH	Mac
31.9601	210311_Bladder_TMA3_reg16	Epithelial_CDH	Mac
42.5489	210311_Bladder_TMA3_reg17	Epithelial_CDH	Mac
46.1546	210311_Bladder_TMA3_reg18	Epithelial_CDH	Mac
24.1792	210311_Bladder_TMA3_reg22	Epithelial_CDH	Mac
23.9529	210311_Bladder_TMA3_reg24	Epithelial_CDH	Mac
15.6034	210311_Bladder_TMA3_reg26	Epithelial_CDH	Mac
19.0423	210311_Bladder_TMA3_reg27	Epithelial_CDH	Mac
18.3114	210311_Bladder_TMA3_reg28	Epithelial_CDH	Mac
24.4701	210311_Bladder_TMA3_reg29	Epithelial_CDH	Mac
57.8648	210311_Bladder_TMA3_reg30	Epithelial_CDH	Mac
13.9085	210311_Bladder_TMA3_reg31	Epithelial_CDH	Mac
12.6666	210311_Bladder_TMA3_reg4	Epithelial_CDH	Mac
22.9373	210311_Bladder_TMA3_reg9	Epithelial_CDH	Mac
26.485	210226_Bladder_TMA1_reg10	Epithelial_KRT13_KRT17	Stromal
98.2478	210226_Bladder_TMA1_reg12	Epithelial_KRT13_KRT17	Stromal
148.71	210226_Bladder_TMA1_reg15	Epithelial_KRT13_KRT17	Stromal
29.6053	210226_Bladder_TMA1_reg18	Epithelial_KRT13_KRT17	Stromal
39.1149	210226_Bladder_TMA1_reg25	Epithelial_KRT13_KRT17	Stromal
53.613	210226_Bladder_TMA1_reg26	Epithelial_KRT13_KRT17	Stromal
36.4653	210226_Bladder_TMA1_reg30	Epithelial_KRT13_KRT17	Stromal
30.7369	210226_Bladder_TMA1_reg31	Epithelial_KRT13_KRT17	Stromal
26.9672	210226_Bladder_TMA1_reg32	Epithelial_KRT13_KRT17	Stromal
93.6725	210226_Bladder_TMA1_reg36	Epithelial_KRT13_KRT17	Stromal
51.0167	210226_Bladder_TMA1_reg37	Epithelial_KRT13_KRT17	Stromal
63.8524	210226_Bladder_TMA1_reg5	Epithelial_KRT13_KRT17	Stromal
64.939	210226_Bladder_TMA1_reg8	Epithelial_KRT13_KRT17	Stromal
124.233	210308_Bladder_TMA2_reg11	Epithelial_KRT13_KRT17	Stromal
15.3061	210308_Bladder_TMA2_reg12	Epithelial_KRT13_KRT17	Stromal
28.9907	210308_Bladder_TMA2_reg14	Epithelial_KRT13_KRT17	Stromal
29.831	210308_Bladder_TMA2_reg15	Epithelial_KRT13_KRT17	Stromal
24.2403	210308_Bladder_TMA2_reg25	Epithelial_KRT13_KRT17	Stromal
85.3489	210308_Bladder_TMA2_reg27	Epithelial_KRT13_KRT17	Stromal
40.3884	210308_Bladder_TMA2_reg30	Epithelial_KRT13_KRT17	Stromal
19.6215	210308_Bladder_TMA2_reg31	Epithelial_KRT13_KRT17	Stromal
70.1266	210308_Bladder_TMA2_reg3	Epithelial_KRT13_KRT17	Stromal
28.4259	210308_Bladder_TMA2_reg32	Epithelial_KRT13_KRT17	Stromal
49.7425	210308_Bladder_TMA2_reg35	Epithelial_KRT13_KRT17	Stromal
42.27	210308_Bladder_TMA2_reg36	Epithelial_KRT13_KRT17	Stromal
70.1439	210308_Bladder_TMA2_reg4	Epithelial_KRT13_KRT17	Stromal
20.4039	210308_Bladder_TMA2_reg5	Epithelial_KRT13_KRT17	Stromal
54.0732	210308_Bladder_TMA2_reg7	Epithelial_KRT13_KRT17	Stromal
31.2296	210308_Bladder_TMA2_reg9	Epithelial_KRT13_KRT17	Stromal
35.8016	210311_Bladder_TMA3_reg10	Epithelial_KRT13_KRT17	Stromal
127.715	210311_Bladder_TMA3_reg11	Epithelial_KRT13_KRT17	Stromal
31.7271	210311_Bladder_TMA3_reg12	Epithelial_KRT13_KRT17	Stromal
84.3032	210311_Bladder_TMA3_reg13	Epithelial_KRT13_KRT17	Stromal
15.5569	210311_Bladder_TMA3_reg17	Epithelial_KRT13_KRT17	Stromal
88.2737	210311_Bladder_TMA3_reg24	Epithelial_KRT13_KRT17	Stromal
36.591	210311_Bladder_TMA3_reg29	Epithelial_KRT13_KRT17	Stromal
26.1297	210311_Bladder_TMA3_reg30	Epithelial_KRT13_KRT17	Stromal
90.8525	210311_Bladder_TMA3_reg34	Epithelial_KRT13_KRT17	Stromal
65.3108	210311_Bladder_TMA3_reg35	Epithelial_KRT13_KRT17	Stromal
104.166	210311_Bladder_TMA3_reg4	Epithelial_KRT13_KRT17	Stromal
21.5445	210311_Bladder_TMA3_reg9	Epithelial_KRT13_KRT17	Stromal
25.667	210226_Bladder_TMA1_reg10	Epithelial_CDH	Stromal
44.544	210226_Bladder_TMA1_reg1	Epithelial_CDH	Stromal
19.241	210226_Bladder_TMA1_reg12	Epithelial_CDH	Stromal
18.505	210226_Bladder_TMA1_reg13	Epithelial_CDH	Stromal
51.0788	210226_Bladder_TMA1_reg14	Epithelial_CDH	Stromal
92.5805	210226_Bladder_TMA1_reg15	Epithelial_CDH	Stromal
44.6435	210226_Bladder_TMA1_reg18	Epithelial_CDH	Stromal
27.8838	210226_Bladder_TMA1_reg19	Epithelial_CDH	Stromal
52.8258	210226_Bladder_TMA1_reg20	Epithelial_CDH	Stromal
46.2426	210226_Bladder_TMA1_reg25	Epithelial_CDH	Stromal
10.9973	210226_Bladder_TMA1_reg26	Epithelial_CDH	Stromal
33.2486	210226_Bladder_TMA1_reg28	Epithelial_CDH	Stromal
97.955	210226_Bladder_TMA1_reg29	Epithelial_CDH	Stromal
23.5843	210226_Bladder_TMA1_reg30	Epithelial_CDH	Stromal
27.4803	210226_Bladder_TMA1_reg31	Epithelial_CDH	Stromal
18.9199	210226_Bladder_TMA1_reg32	Epithelial_CDH	Stromal
35.2044	210226_Bladder_TMA1_reg33	Epithelial_CDH	Stromal
40.0981	210226_Bladder_TMA1_reg34	Epithelial_CDH	Stromal
23.4	210226_Bladder_TMA1_reg36	Epithelial_CDH	Stromal
20.8102	210226_Bladder_TMA1_reg37	Epithelial_CDH	Stromal
31.0711	210226_Bladder_TMA1_reg5	Epithelial_CDH	Stromal
15.0556	210226_Bladder_TMA1_reg7	Epithelial_CDH	Stromal
24.0284	210226_Bladder_TMA1_reg8	Epithelial_CDH	Stromal
51.8647	210226_Bladder_TMA1_reg9	Epithelial_CDH	Stromal
15.93	210308_Bladder_TMA2_reg1	Epithelial_CDH	Stromal
15.9647	210308_Bladder_TMA2_reg12	Epithelial_CDH	Stromal
37.2405	210308_Bladder_TMA2_reg13	Epithelial_CDH	Stromal
80.3464	210308_Bladder_TMA2_reg15	Epithelial_CDH	Stromal
134.806	210308_Bladder_TMA2_reg16	Epithelial_CDH	Stromal
43.1523	210308_Bladder_TMA2_reg17	Epithelial_CDH	Stromal
26.2023	210308_Bladder_TMA2_reg18	Epithelial_CDH	Stromal
37.4442	210308_Bladder_TMA2_reg19	Epithelial_CDH	Stromal
36.429	210308_Bladder_TMA2_reg23	Epithelial_CDH	Stromal
29.3554	210308_Bladder_TMA2_reg24	Epithelial_CDH	Stromal
15.5049	210308_Bladder_TMA2_reg25	Epithelial_CDH	Stromal
72.6388	210308_Bladder_TMA2_reg27	Epithelial_CDH	Stromal
78.9937	210308_Bladder_TMA2_reg28	Epithelial_CDH	Stromal
14.1782	210308_Bladder_TMA2_reg29	Epithelial_CDH	Stromal
23.952	210308_Bladder_TMA2_reg30	Epithelial_CDH	Stromal
17.3989	210308_Bladder_TMA2_reg31	Epithelial_CDH	Stromal
39.1823	210308_Bladder_TMA2_reg3	Epithelial_CDH	Stromal
14.8009	210308_Bladder_TMA2_reg32	Epithelial_CDH	Stromal
33.6363	210308_Bladder_TMA2_reg33	Epithelial_CDH	Stromal
10.3822	210308_Bladder_TMA2_reg36	Epithelial_CDH	Stromal
37.6159	210308_Bladder_TMA2_reg4	Epithelial_CDH	Stromal
19.9257	210308_Bladder_TMA2_reg5	Epithelial_CDH	Stromal
18.8528	210308_Bladder_TMA2_reg6	Epithelial_CDH	Stromal
13.5763	210308_Bladder_TMA2_reg7	Epithelial_CDH	Stromal
40.6925	210308_Bladder_TMA2_reg8	Epithelial_CDH	Stromal
29.7529	210308_Bladder_TMA2_reg9	Epithelial_CDH	Stromal
28.3049	210311_Bladder_TMA3_reg10	Epithelial_CDH	Stromal
14.263	210311_Bladder_TMA3_reg11	Epithelial_CDH	Stromal
26.2376	210311_Bladder_TMA3_reg12	Epithelial_CDH	Stromal
76.0528	210311_Bladder_TMA3_reg13	Epithelial_CDH	Stromal
35.3661	210311_Bladder_TMA3_reg16	Epithelial_CDH	Stromal
18.4879	210311_Bladder_TMA3_reg17	Epithelial_CDH	Stromal
53.901	210311_Bladder_TMA3_reg18	Epithelial_CDH	Stromal
31.0354	210311_Bladder_TMA3_reg22	Epithelial_CDH	Stromal
14.25	210311_Bladder_TMA3_reg24	Epithelial_CDH	Stromal
21.8911	210311_Bladder_TMA3_reg26	Epithelial_CDH	Stromal
22.8773	210311_Bladder_TMA3_reg27	Epithelial_CDH	Stromal
30.3198	210311_Bladder_TMA3_reg28	Epithelial_CDH	Stromal
20.1448	210311_Bladder_TMA3_reg29	Epithelial_CDH	Stromal
25.2383	210311_Bladder_TMA3_reg30	Epithelial_CDH	Stromal
16.3148	210311_Bladder_TMA3_reg31	Epithelial_CDH	Stromal
29.087	210311_Bladder_TMA3_reg4	Epithelial_CDH	Stromal
17.9781	210311_Bladder_TMA3_reg5	Epithelial_CDH	Stromal
19.785	210311_Bladder_TMA3_reg9	Epithelial_CDH	Stromal

## Sheet: Figure 5e
CN	shannon entropy
CN10	0.653501
CN10	0.388564
CN10	0.618012
CN10	0.545447
CN10	0.437371
CN10	0.444413
CN10	0.401628
CN10	0.517128
CN10	0.307764
CN10	0.457291
CN10	0.438346
CN10	0.4347
CN10	0.428639
CN10	0.582134
CN10	0.420276
CN10	0.514907
CN10	0.564836
CN10	0.543519
CN10	0.637313
CN10	0.474868
CN10	0.370002
CN10	0.501116
CN10	0.53668
CN10	0.576638
CN10	0.42248
CN10	0.555621
CN10	0.365475
CN10	0.329038
CN10	0.410235
CN10	0.424654
CN10	0.314687
CN10	0.407434
CN10	0.370228
CN10	0.442463
CN10	0.355992
CN10	0.382443
CN10	0.37054
CN10	0.505533
CN10	0.465348
CN10	0.701878
CN10	0.370182
CN10	0.459686
CN10	0.654041
CN10	0.427691
CN10	0.624257
CN10	0.334014
CN10	0.441317
CN10	0.398015
CN10	0.44065
CN10	0.625295
CN10	0.474395
CN10	0.492647
CN10	0.597589
CN10	0.425816
CN10	0.379196
CN10	0.511515
CN10	0.457376
CN10	0.370633
CN10	0.334811
CN10	0.563915
CN10	0.495604
CN10	0.57821
CN10	0.491763
CN10	0.486451
CN10	0.549011
CN10	0.379679
CN10	0.444576
CN10	0.650009
CN11	0.736583
CN11	0.784569
CN11	0.687726
CN11	0.780198
CN11	0.757012
CN11	0.826989
CN11	0.693553
CN11	0.766832
CN11	0.885254
CN11	0.690702
CN11	0.912099
CN11	0.74508
CN11	0.714588
CN11	0.768568
CN11	0.83828
CN11	0.701656
CN11	0.846964
CN11	0.807064
CN11	0.811568
CN11	0.633445
CN11	0.743398
CN11	0.706065
CN11	0.723078
CN11	0.779284
CN11	0.796381
CN11	0.839484
CN11	0.615796
CN11	0.825243
CN11	0.832034
CN11	0.692016
CN11	0.837955
CN11	0.716418
CN11	0.850172
CN11	0.742021
CN11	0.882858
CN11	0.807283
CN11	0.63048
CN11	0.718113
CN11	0.826079
CN11	0.759723
CN11	0.884822
CN11	0.856381
CN13	0.453171
CN13	0.188761
CN13	0.0622967
CN13	0.374856
CN13	0.182345
CN13	0.21431
CN13	0.123911
CN13	0.102793
CN13	0.0931326
CN13	0.254808
CN13	0.20772
CN13	0.190947
CN13	0.182634
CN13	0.369575
CN13	0.24677
CN13	0.335711
CN13	0.36965
CN13	0.448752
CN13	0.233507
CN13	0.152566
CN13	0.147158
CN13	0.349666
CN13	0.387707
CN13	0.0776195
CN13	0.308252
CN13	0.144896
CN13	0.0613396
CN13	0.169982
CN13	0.208948
CN13	0.102865
CN13	0.145061
CN13	0.107488
CN13	0.185966
CN13	0.223663
CN13	0.171579
CN13	0.182191
CN13	0.156432
CN13	0.38628
CN13	0.249467
CN13	0.111986
CN13	0.338837
CN13	0.447292
CN13	0.283645
CN13	0.479699
CN13	0.240457
CN13	0.236409
CN13	0.219348
CN13	0.1067
CN13	0.435079
CN13	0.35053
CN13	0.222984
CN13	0.410205
CN13	0.196771
CN13	0.177553
CN13	0.0910584
CN13	0.267846
CN13	0.149009
CN13	0.264529
CN13	0.13257
CN13	0.388986
CN13	0.319085
CN13	0.283038
CN13	0.314008
CN13	0.371611
CN13	0.270754
CN13	0.180124
CN13	0.466061
CN14	0.57267
CN14	0.324036
CN14	0.71747
CN14	0.496948
CN14	0.586843
CN14	0.4285
CN14	0.357723
CN14	0.278185
CN14	0.484283
CN14	0.218179
CN14	0.536998
CN14	0.482696
CN14	0.406811
CN14	0.360967
CN14	0.582747
CN14	0.387742
CN14	0.670591
CN14	0.786064
CN14	0.512955
CN14	0.67203
CN14	0.255151
CN14	0.416416
CN14	0.590796
CN14	0.482978
CN14	0.31694
CN14	0.179166
CN14	0.252179
CN14	0.303441
CN14	0.403877
CN14	0.66232
CN14	0.378338
CN14	0.279834
CN14	0.346225
CN14	0.283615
CN14	0.278378
CN14	0.270686
CN14	0.367539
CN14	0.412212
CN14	0.765902
CN14	0.350477
CN14	0.600559
CN14	0.386041
CN14	0.265491
CN14	0.464728
CN14	0.424449
CN14	0.433804
CN14	0.581167
CN14	0.624663
CN14	0.532567
CN14	0.547034
CN14	0.416323
CN14	0.271555
CN14	0.414893
CN14	0.476928
CN14	0.41159
CN14	0.303331
CN14	0.269181
CN14	0.513416
CN14	0.404708
CN14	0.745123
CN14	0.690145
CN14	0.456824
CN14	0.645312
CN16	0.690689
CN16	0.517933
CN16	0.519402
CN16	0.420776
CN16	0.461174
CN16	0.724931
CN16	0.520772
CN16	0.692933
CN16	0.631364
CN16	0.532327
CN16	0.427048
CN16	0.430382
CN16	0.560426
CN16	0.557933
CN16	0.665345
CN16	0.512065
CN16	0.467728
CN16	0.552679
CN16	0.580783
CN16	0.495016
CN16	0.341325
CN16	0.498755
CN16	0.586788
